# Supplementary material for: Determination of the Optimal Training Principle and Input Variables in Artificial Neural Network Model for the Biweekly Chlorophyll-a Prediction: A Case Study of the Yuqiao Reservoir, China
Source: PLoS One. 2015 Mar 13;10(3):e0119082. doi: 10.1371/journal.pone.0119082 (PMC4359150; doi:10.1371/journal.pone.0119082)
Supplement: S1 Data — (XLS) [file pone.0119082.s001.xls]

## Sheet: meteorology variables
Year	Month	Day	mean air pressure	daily maximum air pressure	minimum air pressure	average air temperature	daily maximum air temperature	minimum air temperature	precipitation	average wind speed	maximum wind speed	wind direction of maximum wind speed	total radiation
1999	1	1	10252	10309	10221	-4	34	-31	0	20	40	12	313
1999	1	2	10187	10221	10168	2	91	-56	0	3	30	12	673
1999	1	3	10189	10223	10164	2	72	-39	0	5	27	9	645
1999	1	4	10224	10247	10200	-12	6	-32	0	8	27	8	261
1999	1	5	10239	10262	10207	-2	40	-26	0	15	57	4	303
1999	1	6	10263	10292	10244	2	50	-25	0	35	83	16	623
1999	1	7	10303	10326	10283	-36	-4	-55	0	45	103	16	959
1999	1	8	10296	10314	10279	-62	-29	-95	0	40	103	16	952
1999	1	9	10339	10366	10315	-61	-6	-97	0	20	70	16	904
1999	1	10	10308	10325	10285	-45	27	-94	0	13	30	1	647
1999	1	11	10366	10388	10316	-62	-21	-98	0	38	83	16	894
1999	1	12	10364	10385	10344	-61	-2	-113	0	20	40	1	893
1999	1	13	10345	10362	10331	-49	3	-87	0	25	70	16	842
1999	1	14	10323	10354	10303	-51	-18	-85	0	48	107	16	981
1999	1	15	10304	10320	10281	-28	50	-81	0	15	50	15	890
1999	1	16	10324	10349	10288	-23	40	-78	0	25	60	5	850
1999	1	17	10291	10351	10244	-43	24	-86	0	5	20	6	643
1999	1	18	10226	10245	10208	-34	11	-75	0	8	27	3	183
1999	1	19	10300	10319	10242	-23	20	-50	0	45	83	16	724
1999	1	20	10302	10331	10263	-31	42	-101	0	20	33	11	917
1999	1	21	10198	10261	10156	-32	64	-88	0	10	40	12	799
1999	1	22	10172	10192	10150	-8	83	-66	0	5	20	2	611
1999	1	23	10215	10238	10180	3	51	-24	0	20	43	5	694
1999	1	24	10170	10220	10138	5	31	-41	0	10	33	10	223
1999	1	25	10151	10180	10125	28	99	-11	0	20	73	16	712
1999	1	26	10142	10162	10131	17	105	-42	0	15	40	6	829
1999	1	27	10183	10211	10139	4	70	-41	0	25	83	2	1056
1999	1	28	10217	10237	10198	4	68	-52	0	25	107	16	761
1999	1	29	10272	10311	10238	-10	41	-43	0	33	63	16	1069
1999	1	30	10186	10253	10141	-9	77	-58	0	23	43	11	798
1999	1	31	10172	10190	10149	4	71	-41	0	18	50	5	745
1999	2	1	10215	10240	10190	1	63	-63	0	33	100	16	812
1999	2	2	10256	10277	10235	-21	31	-66	0	58	120	16	1024
1999	2	3	10301	10324	10278	-22	38	-68	0	38	90	16	1232
1999	2	4	10282	10300	10259	-4	84	-67	0	15	40	15	1162
1999	2	5	10294	10312	10260	5	82	-55	0	18	53	7	1109
1999	2	6	10264	10300	10237	13	97	-30	0	13	23	6	869
1999	2	7	10255	10268	10243	12	116	-49	0	13	60	1	1181
1999	2	8	10235	10260	10215	22	132	-48	0	3	27	12	1113
1999	2	9	10246	10274	10216	8	55	-42	0	23	67	6	625
1999	2	10	10257	10294	10220	11	63	-27	0	15	40	13	735
1999	2	11	10249	10307	10196	13	75	-47	0	45	100	16	1258
1999	2	12	10313	10339	10286	-6	77	-62	0	20	53	16	1276
1999	2	13	10235	10286	10209	-2	77	-52	0	8	33	8	982
1999	2	14	10265	10299	10225	11	41	-17	0	30	77	4	305
1999	2	15	10283	10312	10240	15	97	-40	0	13	37	13	1075
1999	2	16	10161	10243	10108	26	103	-21	0	18	40	11	888
1999	2	17	10187	10232	10120	59	89	16	0	40	90	16	555
1999	2	18	10314	10338	10234	3	55	-23	0	68	103	15	1268
1999	2	19	10301	10349	10261	-7	65	-72	0	25	63	14	1310
1999	2	20	10299	10314	10270	-7	50	-54	0	25	87	16	1389
1999	2	21	10276	10307	10235	3	94	-66	0	13	23	14	1360
1999	2	22	10215	10242	10191	30	132	-41	0	10	23	11	1212
1999	2	23	10174	10213	10139	56	137	14	0	18	43	8	981
1999	2	24	10169	10205	10138	52	130	4	0	23	77	1	1184
1999	2	25	10208	10236	10172	58	130	10	0	13	33	6	925
1999	2	26	10213	10275	10166	66	117	9	0	25	110	16	1430
1999	2	27	10331	10361	10276	22	77	-21	0	38	63	16	1568
1999	2	28	10203	10296	10131	38	126	-21	0	18	40	11	1350
1999	3	1	10156	10181	10109	65	129	12	0	33	90	16	1597
1999	3	2	10162	10188	10142	56	138	-7	0	10	30	1	1227
1999	3	3	10117	10161	10067	77	184	-2	0	13	33	7	1271
1999	3	4	10028	10065	9999	87	105	73	0	18	27	7	75
1999	3	5	10159	10194	10037	33	79	13	0	45	70	16	852
1999	3	6	10167	10192	10135	35	91	-3	0	35	90	16	991
1999	3	7	10230	10253	10193	8	62	-29	0	38	60	6	1494
1999	3	8	10173	10210	10149	4	54	-25	2	15	50	7	1083
1999	3	9	10182	10199	10166	40	98	1	0	13	33	6	781
1999	3	10	10268	10291	10200	3	55	-13	14	30	80	5	961
1999	3	11	10240	10280	10201	11	54	-28	0	15	40	8	1056
1999	3	12	10167	10212	10123	61	126	9	3	20	40	9	632
1999	3	13	10167	10180	10141	86	146	39	0	28	47	10	1051
1999	3	14	10211	10238	10178	53	92	35	0	28	63	5	537
1999	3	15	10117	10211	10058	52	126	5	0	23	43	6	808
1999	3	16	10084	10109	10049	53	94	9	3	35	87	5	7
1999	3	17	10119	10130	10105	18	34	5	4	25	47	4	179
1999	3	18	10186	10229	10130	57	116	28	0	28	63	3	1383
1999	3	19	10266	10292	10229	33	62	20	0	20	40	9	770
1999	3	20	10204	10259	10140	30	63	-12	-999	18	40	9	693
1999	3	21	10294	10326	10179	16	63	-18	0	28	70	16	1892
1999	3	22	10262	10313	10207	33	106	-36	0	28	70	10	1636
1999	3	23	10183	10230	10137	60	132	-3	0	25	53	10	1619
1999	3	24	10138	10158	10109	94	152	42	0	28	43	10	1469
1999	3	25	10121	10139	10101	108	172	60	0	10	37	4	1197
1999	3	26	10182	10201	10128	87	132	63	0	15	40	5	1084
1999	3	27	10244	10277	10196	72	126	47	0	15	47	6	1509
1999	3	28	10292	10318	10242	49	90	26	0	35	63	6	1823
1999	3	29	10234	10294	10184	56	128	8	0	20	43	6	939
1999	3	30	10152	10201	10122	107	164	68	0	83	77	9	1665
1999	3	31	10145	10157	10122	80	113	65	0	35	57	10	160
1999	4	1	10199	10242	10152	65	83	51	-999	28	47	7	208
1999	4	2	10249	10275	10206	89	166	28	0	38	50	12	1882
1999	4	3	10156	10224	10083	138	221	62	0	40	67	10	1415
1999	4	4	10118	10156	10070	171	227	84	0	50	63	7	2103
1999	4	5	10094	10125	10068	125	182	82	0	43	93	15	1677
1999	4	6	10151	10175	10116	121	208	48	0	25	53	6	2111
1999	4	7	10144	10161	10126	137	212	86	0	33	53	6	1521
1999	4	8	10170	10201	10134	118	167	86	0	48	53	6	1346
1999	4	9	10123	10137	10100	130	212	68	0	15	40	5	1541
1999	4	10	10150	10179	10109	136	209	83	0	18	60	5	1664
1999	4	11	10071	10117	10050	137	154	124	58	38	80	10	25
1999	4	12	10081	10110	10030	113	164	72	30	60	130	16	1016
1999	4	13	10147	10171	10112	136	212	56	0	23	50	1	2224
1999	4	14	10108	10142	10058	172	265	84	0	30	63	10	1942
1999	4	15	10108	10129	10072	186	251	116	0	40	90	16	2395
1999	4	16	10120	10152	10096	175	227	110	0	25	57	6	1970
1999	4	17	10077	10106	10038	186	274	128	45	40	110	15	1666
1999	4	18	10069	10083	10037	200	265	149	-999	28	57	1	1671
1999	4	19	10132	10172	10046	134	213	95	16	78	100	6	234
1999	4	20	10172	10191	10153	115	146	90	0	18	43	7	573
1999	4	21	10135	10168	10097	146	258	76	0	8	43	7	1902
1999	4	22	10076	10107	10047	180	263	136	12	38	63	4	1037
1999	4	23	10121	10146	10063	153	194	131	0	33	57	6	1334
1999	4	24	10156	10168	10132	158	225	93	0	20	43	8	1909
1999	4	25	10156	10173	10131	179	247	113	0	20	37	8	1801
1999	4	26	10202	10237	10142	126	194	89	63	50	90	2	53
1999	4	27	10214	10247	10172	136	201	87	0	35	43	16	2099
1999	4	28	10158	10188	10129	168	242	89	0	25	53	14	2152
1999	4	29	10122	10151	10086	203	283	133	0	48	50	12	1930
1999	4	30	10145	10200	10095	180	236	128	0	55	83	16	1909
1999	5	1	10242	10268	10201	135	184	90	-999	28	43	8	804
1999	5	2	10173	10221	10141	145	174	119	-999	15	30	4	590
1999	5	3	10145	10163	10118	171	265	115	0	25	53	7	1348
1999	5	4	10106	10132	10066	185	292	95	-999	28	133	15	2036
1999	5	5	10139	10162	10109	203	272	124	0	28	47	16	2320
1999	5	6	10081	10120	10045	235	321	151	0	30	53	14	2239
1999	5	7	10085	10107	10049	203	252	159	0	48	80	5	2164
1999	5	8	10096	10111	10068	188	263	128	0	20	57	7	1730
1999	5	9	10106	10140	10050	170	233	144	114	50	60	11	1061
1999	5	10	10150	10162	10128	164	218	101	0	20	40	5	2331
1999	5	11	10107	10147	10064	221	307	133	0	48	63	11	2305
1999	5	12	10067	10090	10034	241	309	168	0	53	47	11	2278
1999	5	13	10101	10126	10046	211	259	182	0	50	87	6	991
1999	5	14	10123	10141	10099	192	241	163	0	35	50	7	1824
1999	5	15	10129	10148	10111	191	246	149	0	25	50	7	1994
1999	5	16	10112	10124	10089	195	242	160	0	25	33	4	1308
1999	5	17	10087	10098	10074	166	201	146	31	18	40	5	417
1999	5	18	10131	10148	10098	140	181	128	139	30	57	4	474
1999	5	19	10107	10137	10078	184	259	110	0	63	73	16	2517
1999	5	20	10091	10107	10077	225	300	142	0	28	53	13	2306
1999	5	21	10076	10095	10043	235	313	157	0	40	53	9	2351
1999	5	22	10062	10074	10045	221	291	178	165	25	70	16	1758
1999	5	23	10081	10093	10062	191	222	169	32	30	100	15	845
1999	5	24	10078	10100	10052	201	252	150	-999	20	37	4	2466
1999	5	25	10060	10083	10032	193	229	162	-999	20	57	13	1246
1999	5	26	10034	10050	10016	210	268	144	0	33	53	8	2398
1999	5	27	10067	10098	10018	177	227	163	0	48	70	7	2308
1999	5	28	10115	10149	10070	198	260	120	0	25	47	12	2873
1999	5	29	10070	10088	10042	225	293	151	0	30	40	10	1566
1999	5	30	10053	10070	10024	257	332	193	0	28	40	10	2031
1999	5	31	10046	10053	10032	231	288	202	-999	25	50	16	689
1999	6	1	10036	10052	10018	226	299	167	0	15	37	15	1948
1999	6	2	10040	10054	10028	250	322	190	0	20	33	8	1591
1999	6	3	10045	10055	10030	231	288	199	0	43	80	5	1673
1999	6	4	10105	10122	10048	199	239	182	0	73	73	5	1505
1999	6	5	10092	10115	10067	231	304	152	0	5	37	6	2068
1999	6	6	10109	10126	10074	241	284	213	-999	28	53	5	969
1999	6	7	10129	10151	10097	244	321	175	0	18	37	7	2324
1999	6	8	10085	10107	10057	286	356	205	0	23	40	10	2236
1999	6	9	10077	10110	10040	272	349	197	0	25	93	14	1840
1999	6	10	10059	10078	10041	267	331	202	0	28	93	14	2095
1999	6	11	10057	10078	10034	280	343	220	0	48	47	12	2383
1999	6	12	10058	10078	10039	281	344	212	0	35	43	10	2313
1999	6	13	10049	10071	10015	280	336	234	0	33	50	10	2212
1999	6	14	10012	10025	10001	246	299	229	51	25	47	10	336
1999	6	15	10062	10077	10018	245	288	225	-999	33	60	4	2241
1999	6	16	10083	10109	10053	244	293	183	0	15	33	4	2236
1999	6	17	10051	10073	10004	232	299	193	42	53	100	15	1387
1999	6	18	10048	10056	9996	218	280	177	63	15	63	9	1915
1999	6	19	10049	10067	10021	261	342	179	0	25	37	11	2378
1999	6	20	10054	10091	10023	216	296	184	270	65	90	4	873
1999	6	21	10051	10064	10017	199	224	180	1	28	70	5	716
1999	6	22	10041	10063	10028	205	222	192	281	33	40	4	549
1999	6	23	10028	10063	9997	236	291	192	0	20	47	15	2114
1999	6	24	10003	10021	9977	270	351	186	0	23	40	12	2322
1999	6	25	9987	9997	9967	303	381	236	0	33	50	10	2383
1999	6	26	10023	10035	9983	301	361	233	0	35	53	10	2476
1999	6	27	10048	10061	10033	291	344	236	0	35	53	7	2254
1999	6	28	10065	10079	10053	275	325	216	0	33	47	7	2284
1999	6	29	10054	10068	10032	294	359	221	0	23	50	11	2541
1999	6	30	10049	10063	10033	290	355	221	0	15	40	7	2196
1999	7	1	10046	10065	10024	298	361	217	0	10	27	7	2030
1999	7	2	10026	10040	10007	304	373	233	0	15	47	6	2299
1999	7	3	10055	10076	10016	285	329	242	8	33	67	1	886
1999	7	4	10074	10087	10062	284	338	228	0	18	50	1	1687
1999	7	5	10083	10097	10072	247	284	235	-999	30	40	13	539
1999	7	6	10088	10106	10074	233	261	217	41	13	27	1	693
1999	7	7	10070	10086	10051	214	232	203	140	25	40	8	153
1999	7	8	10040	10059	10020	225	271	202	12	23	47	7	1312
1999	7	9	10032	10041	10017	257	316	201	0	15	23	13	2408
1999	7	10	10059	10069	10027	248	288	218	0	38	53	5	2136
1999	7	11	10061	10067	10051	236	259	211	20	38	50	5	409
1999	7	12	10070	10083	10061	235	262	211	20	35	47	7	854
1999	7	13	10082	10091	10070	237	281	203	0	28	37	5	1540
1999	7	14	10075	10088	10053	254	309	206	0	0	17	7	1847
1999	7	15	10042	10062	10015	273	340	212	0	10	20	7	2266
1999	7	16	10021	10030	10002	284	350	235	0	18	53	6	2280
1999	7	17	10017	10033	9987	291	367	234	0	23	63	5	2297
1999	7	18	10011	10019	9992	288	335	241	0	23	50	5	2257
1999	7	19	10017	10033	9998	284	334	225	158	20	90	15	2185
1999	7	20	10032	10050	10010	273	317	218	361	15	117	10	1577
1999	7	21	10055	10065	10034	276	331	246	40	20	47	15	1593
1999	7	22	10049	10070	10027	282	333	244	25	8	23	16	1983
1999	7	23	10020	10043	9996	307	369	256	0	15	37	13	2215
1999	7	24	9980	10005	9956	323	385	274	0	30	47	14	2282
1999	7	25	10019	10034	9967	302	346	260	0	23	53	4	2461
1999	7	26	10042	10056	10018	297	345	254	0	20	43	6	2388
1999	7	27	10008	10030	9979	290	340	247	0	13	30	7	1857
1999	7	28	10007	10019	9993	311	357	264	0	10	30	7	1684
1999	7	29	9999	10024	9975	316	371	268	0	15	33	7	1900
1999	7	30	9981	9996	9962	321	378	278	0	15	37	10	2084
1999	7	31	10006	10022	9970	273	321	232	546	18	53	16	822
1999	8	1	10052	10068	10023	268	325	223	78	18	47	3	2062
1999	8	2	10053	10076	10035	261	318	203	30	13	33	16	2463
1999	8	3	10041	10058	10014	278	346	227	0	10	53	5	2367
1999	8	4	10036	10050	10019	289	343	244	0	20	33	10	2157
1999	8	5	10041	10054	10031	289	340	259	0	23	37	10	1748
1999	8	6	10017	10040	9992	279	329	236	0	20	37	7	1675
1999	8	7	9997	10011	9979	275	301	244	0	13	40	9	684
1999	8	8	10001	10009	9990	289	338	264	0	10	33	7	1274
1999	8	9	10022	10039	10006	261	303	247	122	15	40	16	562
1999	8	10	10067	10083	10041	259	310	214	0	28	47	16	2392
1999	8	11	10096	10111	10074	253	311	201	0	25	47	3	2447
1999	8	12	10068	10090	10047	235	262	222	-999	35	57	5	546
1999	8	13	10053	10058	10039	239	289	213	46	28	43	5	1221
1999	8	14	10094	10115	10054	263	301	244	37	33	47	5	1478
1999	8	15	10133	10149	10117	275	319	235	0	20	30	7	1957
1999	8	16	10092	10132	10057	278	324	234	0	15	27	8	1970
1999	8	17	10079	10097	10055	267	317	251	-999	30	60	5	1185
1999	8	18	10114	10121	10097	252	280	242	0	30	37	3	833
1999	8	19	10138	10151	10122	197	243	176	74	18	33	3	470
1999	8	20	10106	10139	10077	229	299	170	0	18	33	14	2339
1999	8	21	10098	10108	10084	247	311	194	0	28	23	12	2319
1999	8	22	10118	10129	10102	253	303	217	0	23	37	7	1698
1999	8	23	10132	10148	10120	250	312	214	22	15	57	6	1517
1999	8	24	10112	10133	10083	252	310	211	0	23	50	11	1952
1999	8	25	10089	10104	10072	251	303	199	0	20	27	9	1843
1999	8	26	10082	10098	10061	258	314	210	0	13	30	9	1768
1999	8	27	10067	10077	10049	264	325	217	0	10	37	10	1811
1999	8	28	10062	10078	10039	266	331	220	0	38	40	10	1931
1999	8	29	10053	10066	10040	260	332	218	0	23	33	10	2135
1999	8	30	10087	10100	10055	250	282	223	0	28	43	7	1527
1999	8	31	10111	10126	10096	249	312	188	0	10	27	10	1882
1999	9	1	10126	10140	10108	260	322	213	0	18	33	7	1872
1999	9	2	10136	10146	10122	269	327	227	0	20	40	10	1464
1999	9	3	10159	10173	10137	253	304	222	0	28	40	5	1732
1999	9	4	10139	10157	10117	248	287	230	-999	10	43	5	841
1999	9	5	10094	10124	10067	247	295	210	0	15	27	4	1562
1999	9	6	10051	10076	10026	259	306	227	0	15	23	7	1415
1999	9	7	10038	10050	10025	284	345	233	0	13	30	10	1626
1999	9	8	10043	10058	10023	293	348	255	0	23	30	8	1332
1999	9	9	10018	10038	10003	272	309	226	126	18	40	16	1313
1999	9	10	10022	10030	10006	278	339	240	0	13	37	14	1351
1999	9	11	10053	10078	10022	263	305	233	0	25	77	14	1123
1999	9	12	10088	10109	10065	251	323	202	0	13	33	8	1893
1999	9	13	10097	10108	10068	225	272	184	0	30	57	4	988
1999	9	14	10114	10129	10094	217	256	182	0	18	33	7	1030
1999	9	15	10161	10172	10129	211	247	181	0	28	53	4	1018
1999	9	16	10179	10192	10158	175	213	147	-999	35	63	2	869
1999	9	17	10183	10194	10174	199	232	172	0	25	50	4	544
1999	9	18	10179	10192	10165	191	216	163	-999	30	50	2	987
1999	9	19	10194	10218	10169	163	188	152	6	25	47	1	410
1999	9	20	10230	10252	10207	151	210	106	0	25	40	2	2169
1999	9	21	10206	10229	10177	152	202	105	0	25	43	2	1772
1999	9	22	10186	10202	10170	159	222	104	0	15	30	14	1528
1999	9	23	10177	10195	10152	156	231	93	0	25	50	13	1715
1999	9	24	10118	10162	10095	170	259	103	0	8	23	11	1525
1999	9	25	10147	10169	10112	191	253	116	0	23	30	3	1623
1999	9	26	10134	10145	10120	195	250	158	0	10	30	15	801
1999	9	27	10167	10180	10139	207	264	165	0	15	63	3	712
1999	9	28	10168	10191	10144	209	254	173	0	18	47	3	985
1999	9	29	10189	10210	10158	210	268	153	0	18	30	14	1546
1999	9	30	10195	10219	10148	191	246	136	13	23	60	4	1202
1999	10	1	10177	10204	10140	164	209	142	195	45	80	13	783
1999	10	2	10260	10278	10205	133	186	107	0	53	77	14	1668
1999	10	3	10280	10308	10258	132	201	76	0	23	27	13	1642
1999	10	4	10235	10261	10212	127	175	81	0	25	37	9	555
1999	10	5	10198	10223	10179	141	180	112	0	30	37	9	827
1999	10	6	10161	10184	10139	161	225	127	-999	18	30	8	1125
1999	10	7	10142	10159	10121	177	270	100	0	10	23	10	1404
1999	10	8	10172	10190	10132	167	215	122	0	30	63	5	1257
1999	10	9	10183	10194	10167	145	162	125	1	10	30	3	186
1999	10	10	10151	10183	10123	156	205	131	0	13	23	7	592
1999	10	11	10165	10181	10123	168	237	130	0	23	53	14	1425
1999	10	12	10179	10193	10158	176	245	130	0	18	23	7	914
1999	10	13	10197	10245	10163	154	188	136	-999	25	73	2	245
1999	10	14	10240	10269	10201	134	168	113	0	25	50	3	898
1999	10	15	10273	10309	10202	102	142	64	0	35	93	16	1425
1999	10	16	10317	10355	10273	80	140	15	0	35	70	14	1501
1999	10	17	10258	10274	10243	105	193	37	0	20	60	14	1373
1999	10	18	10239	10266	10200	130	220	48	0	20	40	10	1227
1999	10	19	10176	10211	10153	153	242	86	0	20	33	7	1103
1999	10	20	10200	10226	10161	148	242	71	0	15	27	10	1445
1999	10	21	10177	10199	10158	153	257	63	0	15	23	10	1261
1999	10	22	10219	10253	10171	126	190	66	0	28	73	4	1087
1999	10	23	10250	10281	10211	116	172	79	0	10	27	2	1053
1999	10	24	10191	10219	10169	123	185	83	0	10	17	2	723
1999	10	25	10177	10189	10157	142	226	89	0	18	33	10	771
1999	10	26	10185	10205	10172	140	183	112	0	23	57	2	770
1999	10	27	10115	10176	10079	138	151	128	12	20	40	15	389
1999	10	28	10184	10213	10093	77	131	51	0	55	100	15	1391
1999	10	29	10224	10240	10208	49	137	-4	0	20	30	10	1307
1999	10	30	10241	10263	10224	69	155	-5	0	3	23	14	1021
1999	10	31	10239	10249	10225	73	106	40	99	20	37	1	632
1999	11	1	10252	10276	10233	77	130	16	0	20	63	13	1241
1999	11	2	10263	10284	10239	78	148	12	0	18	50	15	1304
1999	11	3	10251	10268	10233	86	169	29	0	5	20	11	1130
1999	11	4	10225	10251	10205	105	182	45	0	25	33	9	935
1999	11	5	10216	10230	10200	106	178	56	0	18	33	9	894
1999	11	6	10198	10220	10176	107	175	63	0	10	23	6	648
1999	11	7	10205	10233	10177	123	163	99	0	38	80	13	1194
1999	11	8	10252	10268	10228	97	169	45	0	18	23	15	1069
1999	11	9	10236	10259	10215	93	165	37	0	20	30	6	999
1999	11	10	10179	10219	10156	108	135	87	0	20	30	8	279
1999	11	11	10138	10159	10114	92	113	87	15	23	33	8	151
1999	11	12	10172	10202	10133	92	162	66	0	15	30	10	681
1999	11	13	10215	10227	10197	85	105	49	-999	25	43	3	94
1999	11	14	10275	10324	10218	45	87	27	153	38	57	2	430
1999	11	15	10364	10385	10325	6	44	-20	0	23	47	2	944
1999	11	16	10339	10365	10313	13	57	-32	0	20	37	10	746
1999	11	17	10278	10312	10258	43	105	3	0	25	63	13	931
1999	11	18	10212	10268	10171	54	123	8	0	15	27	9	894
1999	11	19	10193	10217	10177	49	117	-3	0	8	30	15	811
1999	11	20	10210	10228	10187	30	102	-16	0	15	23	5	508
1999	11	21	10182	10200	10165	48	111	4	0	8	23	7	613
1999	11	22	10168	10184	10153	33	81	-8	0	18	23	5	463
1999	11	23	10177	10194	10159	42	97	-2	0	5	23	4	296
1999	11	24	10186	10264	10119	55	100	16	57	43	67	2	453
1999	11	25	10292	10301	10264	-21	18	-26	-999	28	53	3	351
1999	11	26	10297	10318	10273	-25	20	-60	0	28	40	14	954
1999	11	27	10282	10289	10271	-9	47	-52	0	28	53	13	868
1999	11	28	10296	10311	10284	2	60	-45	0	15	33	10	888
1999	11	29	10279	10304	10255	11	67	-31	0	20	40	10	898
1999	11	30	10287	10306	10263	10	92	-43	0	5	23	4	794
1999	12	1	10284	10297	10270	21	103	-20	0	0	7	8	649
1999	12	2	10358	10386	10298	16	68	-21	0	13	40	5	500
1999	12	3	10346	10392	10299	33	55	20	2	13	37	5	243
1999	12	4	10319	10332	10297	26	62	-3	9	30	70	16	828
1999	12	5	10298	10334	10262	10	65	-33	0	15	37	16	844
1999	12	6	10326	10344	10280	14	75	-25	0	20	60	16	939
1999	12	7	10278	10325	10246	16	87	-29	0	8	37	11	766
1999	12	8	10213	10246	10179	34	109	-34	0	20	37	16	752
1999	12	9	10205	10250	10145	40	116	-20	0	15	47	1	789
1999	12	10	10227	10296	10137	45	77	-10	0	33	100	16	919
1999	12	11	10309	10342	10279	-2	70	-58	0	8	30	2	833
1999	12	12	10238	10279	10221	4	86	-43	0	10	20	14	690
1999	12	13	10268	10282	10249	6	43	-25	0	3	23	6	343
1999	12	14	10236	10262	10217	-17	45	-56	0	3	20	16	613
1999	12	15	10205	10240	10161	-7	68	-66	0	3	57	14	557
1999	12	16	10301	10333	10195	-9	32	-41	0	45	80	14	847
1999	12	17	10336	10344	10320	-33	17	-73	0	10	23	4	513
1999	12	18	10365	10382	10341	-46	-18	-63	0	50	77	14	812
1999	12	19	10377	10392	10368	-78	-49	-103	0	48	93	14	821
1999	12	20	10380	10394	10367	-72	-26	-102	0	10	37	13	747
1999	12	21	10406	10420	10385	-78	-32	-108	0	53	80	15	870
1999	12	22	10332	10385	10292	-40	29	-89	0	30	50	13	835
1999	12	23	10236	10293	10211	-20	60	-78	0	18	50	13	713
1999	12	24	10213	10221	10205	24	84	-33	0	18	63	14	790
1999	12	25	10262	10280	10210	-4	47	-45	0	18	40	5	781
1999	12	26	10243	10279	10216	-26	30	-62	0	10	27	6	494
1999	12	27	10251	10271	10224	-8	51	-54	0	18	27	14	447
1999	12	28	10264	10290	10237	-9	58	-48	0	10	23	6	675
1999	12	29	10169	10237	10141	-16	42	-57	0	18	27	6	566
1999	12	30	10224	10266	10168	-5	30	-30	0	25	50	2	544
1999	12	31	10271	10299	10258	-18	17	-73	0	18	40	3	617
2000	1	1	10223	10264	10190	-4	6	-13	0	28	27	1	81
2000	1	2	10222	10245	10198	-7	41	-33	0	30	77	14	819
2000	1	3	10229	10237	10212	-22	23	-52	1	35	60	3	412
2000	1	4	10228	10241	10219	-44	-24	-51	1	33	50	2	42
2000	1	5	10226	10240	10210	-41	-34	-44	35	20	47	2	96
2000	1	6	10267	10291	10224	-71	-43	-95	4	58	87	14	930
2000	1	7	10285	10310	10254	-110	-59	-147	0	20	60	13	880
2000	1	8	10242	10262	10227	-85	-15	-138	0	3	23	7	784
2000	1	9	10221	10238	10207	-39	-1	-87	0	0	13	1	465
2000	1	10	10294	10317	10237	-42	25	-98	0	15	33	7	699
2000	1	11	10307	10324	10281	-39	-15	-48	11	13	37	5	292
2000	1	12	10261	10292	10239	-54	-28	-67	14	3	17	15	32
2000	1	13	10267	10290	10252	-80	-16	-135	0	10	33	1	867
2000	1	14	10273	10288	10259	-82	-14	-127	0	0	13	13	734
2000	1	15	10293	10307	10285	-63	-15	-101	0	8	20	13	534
2000	1	16	10324	10351	10298	-78	-22	-112	0	8	27	15	415
2000	1	17	10290	10324	10263	-84	-36	-112	0	5	20	11	491
2000	1	18	10269	10299	10250	-61	8	-118	-999	45	103	14	611
2000	1	19	10302	10323	10281	-68	-7	-122	0	23	60	14	1028
2000	1	20	10372	10400	10293	-77	-28	-129	0	8	27	1	971
2000	1	21	10382	10411	10351	-77	-21	-124	-999	10	23	5	608
2000	1	22	10284	10349	10254	-47	-17	-80	12	10	20	15	319
2000	1	23	10325	10372	10270	-90	-26	-135	0	8	43	3	599
2000	1	24	10436	10461	10372	-102	-75	-124	0	33	73	15	1087
2000	1	25	10425	10450	10403	-105	-47	-144	0	40	63	14	1088
2000	1	26	10412	10424	10399	-81	-19	-118	0	33	67	15	1158
2000	1	27	10390	10411	10366	-68	-3	-117	0	18	43	12	1090
2000	1	28	10326	10367	10300	-71	7	-125	0	13	30	10	898
2000	1	29	10353	10399	10313	-53	-18	-94	0	65	100	14	1123
2000	1	30	10448	10469	10399	-75	-29	-110	0	55	77	13	1138
2000	1	31	10461	10484	10433	-96	-52	-129	0	35	93	14	1158
2000	2	1	10369	10434	10331	-84	-23	-123	0	10	-999	-999	1005
2000	2	2	10313	10333	10290	-71	-1	-120	0	18	-999	-999	1014
2000	2	3	10309	10325	10298	-49	23	-106	0	20	-999	-999	1222
2000	2	4	10299	10318	10271	-43	48	-109	0	10	-999	-999	959
2000	2	5	10240	10285	10213	-14	23	-40	0	15	-999	-999	344
2000	2	6	10232	10255	10215	-23	42	-71	0	13	-999	-999	657
2000	2	7	10238	10267	10207	-11	33	-57	1	23	-999	-999	1289
2000	2	8	10297	10332	10222	-52	4	-97	0	45	-999	-999	1388
2000	2	9	10242	10283	10208	-47	36	-107	0	10	-999	-999	1218
2000	2	10	10188	10214	10166	-26	54	-78	0	5	-999	-999	912
2000	2	11	10207	10228	10185	2	87	-61	0	28	-999	-999	1292
2000	2	12	10190	10197	10182	-12	58	-39	0	28	-999	-999	820
2000	2	13	10217	10230	10197	-9	29	-37	0	20	-999	-999	849
2000	2	14	10254	10266	10231	-25	23	-61	0	53	-999	-999	1326
2000	2	15	10264	10285	10235	-32	29	-91	0	30	-999	-999	1464
2000	2	16	10245	10265	10225	-38	44	-92	0	10	-999	-999	1309
2000	2	17	10259	10274	10234	-19	37	-51	0	25	-999	-999	1181
2000	2	18	10245	10270	10214	-13	20	-58	0	18	-999	-999	444
2000	2	19	10215	10227	10205	-2	53	-48	0	35	-999	-999	1048
2000	2	20	10234	10252	10215	-15	58	-77	0	25	-999	-999	1651
2000	2	21	10237	10264	10215	-8	80	-64	0	15	-999	-999	1127
2000	2	22	10224	10240	10207	10	70	-38	0	15	-999	-999	882
2000	2	23	10273	10303	10218	6	63	-32	0	23	-999	-999	1595
2000	2	24	10321	10355	10288	0	57	-46	0	23	-999	-999	1385
2000	2	25	10240	10304	10199	-13	14	-33	12	15	-999	-999	57
2000	2	26	10219	10242	10202	-7	88	-83	0	20	-999	-999	1459
2000	2	27	10219	10246	10192	37	114	-47	0	33	-999	-999	1580
2000	2	28	10341	10383	10246	-4	53	-27	0	35	-999	-999	1615
2000	2	29	10292	10343	10249	8	95	-51	0	18	-999	-999	1394
2000	3	1	10231	10261	10206	38	117	-12	0	15	30	9	1113
2000	3	2	10194	10222	10162	63	153	1	0	25	43	8	1185
2000	3	3	10165	10189	10144	70	154	12	0	13	33	10	1255
2000	3	4	10216	10248	10154	71	117	35	0	40	60	15	1649
2000	3	5	10160	10229	10102	59	149	9	0	23	40	9	1511
2000	3	6	10216	10251	10113	37	84	16	0	45	77	16	1742
2000	3	7	10245	10273	10221	22	73	-16	0	25	53	2	1565
2000	3	8	10229	10246	10206	44	121	-22	0	25	43	13	1720
2000	3	9	10258	10286	10217	42	103	-3	0	20	37	6	1659
2000	3	10	10225	10248	10192	47	105	11	0	23	37	4	1048
2000	3	11	10178	10198	10152	50	122	2	0	10	37	5	1034
2000	3	12	10169	10177	10150	59	147	0	0	13	37	5	1250
2000	3	13	10202	10226	10170	62	120	30	0	18	37	2	1085
2000	3	14	10224	10261	10178	60	110	26	0	28	57	4	1152
2000	3	15	10147	10182	10120	68	134	22	32	45	87	14	1567
2000	3	16	10146	10168	10119	82	159	16	0	30	60	11	2016
2000	3	17	10108	10129	10087	114	208	34	0	25	50	10	1939
2000	3	18	10113	10199	10047	98	175	59	0	55	117	14	1609
2000	3	19	10236	10266	10200	73	130	12	0	25	30	6	1867
2000	3	20	10180	10217	10140	76	137	16	-999	25	40	8	766
2000	3	21	10217	10249	10157	76	138	37	0	25	53	5	1222
2000	3	22	10220	10248	10181	56	93	12	-999	23	53	13	615
2000	3	23	10204	10223	10162	82	140	47	0	58	117	14	1564
2000	3	24	10211	10235	10177	83	160	9	0	28	67	10	1666
2000	3	25	10193	10215	10162	113	195	27	0	18	67	13	1727
2000	3	26	10108	10176	10039	146	243	62	0	35	60	10	1676
2000	3	27	10000	10055	9970	149	208	113	0	85	130	14	1415
2000	3	28	10152	10187	10057	108	151	71	0	70	130	14	1793
2000	3	29	10180	10224	10118	107	183	36	0	18	43	10	2062
2000	3	30	10079	10126	10043	132	205	74	0	20	30	16	1528
2000	3	31	10145	10177	10070	100	152	66	0	38	67	3	2060
2000	4	1	10162	10181	10128	122	206	53	0	40	77	10	1567
2000	4	2	10197	10216	10168	113	148	93	0	30	43	4	1382
2000	4	3	10150	10206	10096	130	210	60	0	30	60	10	1770
2000	4	4	10146	10195	10090	125	153	97	0	80	127	14	1694
2000	4	5	10204	10243	10150	109	166	51	0	43	70	14	2006
2000	4	6	10110	10153	10083	122	188	75	0	83	150	14	1579
2000	4	7	10181	10194	10130	130	200	63	0	40	150	14	1889
2000	4	8	10155	10202	10083	146	222	77	0	40	57	10	1548
2000	4	9	10130	10224	10064	113	188	62	9	50	147	15	613
2000	4	10	10189	10241	10146	105	183	28	0	28	60	10	2223
2000	4	11	10093	10152	10038	152	248	65	0	38	53	9	2187
2000	4	12	10013	10040	9986	165	296	90	0	33	70	4	2090
2000	4	13	10127	10166	10026	143	173	115	0	28	67	15	788
2000	4	14	10175	10191	10157	136	182	67	0	13	27	12	1073
2000	4	15	10145	10169	10111	141	228	58	0	28	50	12	2327
2000	4	16	10091	10113	10065	144	231	87	0	35	50	5	1869
2000	4	17	10081	10092	10070	144	238	67	0	25	40	4	1787
2000	4	18	10115	10129	10089	134	179	120	6	15	40	3	264
2000	4	19	10096	10121	10065	150	233	78	0	13	40	4	1649
2000	4	20	10044	10085	10020	171	238	124	149	18	60	13	1671
2000	4	21	10053	10065	10025	180	222	124	0	38	57	16	2446
2000	4	22	10094	10101	10056	143	190	92	0	65	120	12	2360
2000	4	23	10094	10123	10054	166	229	105	0	40	53	13	2787
2000	4	24	10045	10075	10014	181	248	119	0	20	40	7	1779
2000	4	25	10022	10051	9999	166	215	138	0	43	113	13	1473
2000	4	26	10090	10106	10051	167	223	109	0	43	80	13	2438
2000	4	27	10111	10138	10078	167	248	85	0	23	40	13	2655
2000	4	28	10076	10098	10048	200	273	131	0	33	53	8	1942
2000	4	29	10087	10122	10059	175	229	132	-999	40	137	14	1034
2000	4	30	10061	10093	10019	215	306	124	0	33	50	12	2652
2000	5	1	10106	10134	10025	179	251	142	0	43	53	4	2577
2000	5	2	10133	10166	10088	184	253	100	0	28	37	6	2556
2000	5	3	10082	10094	10070	219	293	154	0	25	40	15	2211
2000	5	4	10071	10100	10027	215	304	155	0	30	43	5	1982
2000	5	5	10173	10218	10048	187	230	144	-999	48	73	2	2376
2000	5	6	10197	10229	10149	186	270	102	0	20	47	10	2744
2000	5	7	10126	10157	10094	219	326	126	0	28	40	10	2752
2000	5	8	10120	10139	10096	202	264	155	0	40	90	5	1922
2000	5	9	10101	10129	10085	148	185	116	-999	45	100	3	278
2000	5	10	10081	10096	10063	153	218	98	-999	35	70	14	2156
2000	5	11	10064	10084	10038	190	267	123	0	35	60	10	2360
2000	5	12	10064	10081	10038	186	228	147	-999	15	37	10	2121
2000	5	13	10084	10097	10055	195	262	125	0	30	40	10	2403
2000	5	14	10076	10095	10047	169	212	147	41	35	47	3	453
2000	5	15	10119	10141	10075	160	196	135	0	18	37	2	1759
2000	5	16	10122	10151	10087	205	294	124	0	25	37	12	2620
2000	5	17	10057	10099	10012	211	272	141	31	40	67	7	1924
2000	5	18	10036	10055	10015	185	236	150	45	23	67	1	1717
2000	5	19	10053	10070	10032	187	257	115	5	20	50	16	2552
2000	5	20	10067	10091	10030	207	256	150	0	20	60	5	2440
2000	5	21	10054	10082	10023	214	289	163	0	20	50	7	2504
2000	5	22	10101	10125	10078	199	233	168	3	20	43	6	1341
2000	5	23	10070	10090	10052	219	290	153	0	10	33	4	2053
2000	5	24	10055	10073	10024	270	358	193	0	23	37	8	2333
2000	5	25	10044	10059	10026	282	342	227	0	23	67	5	2446
2000	5	26	10073	10092	10037	234	282	207	0	30	60	6	2261
2000	5	27	10082	10102	10066	188	238	143	407	38	70	14	1586
2000	5	28	10097	10114	10079	236	309	153	0	28	50	14	3109
2000	5	29	10074	10099	10035	243	316	176	0	33	70	10	2611
2000	5	30	10024	10060	10002	228	274	193	0	30	57	5	2360
2000	5	31	10025	10036	10002	216	260	183	0	30	53	2	2212
2000	6	1	10090	10110	10029	222	264	186	0	18	80	2	1574
2000	6	2	10131	10145	10105	220	269	192	-999	23	40	2	2156
2000	6	3	10111	10128	10093	232	270	189	0	10	27	7	1585
2000	6	4	10085	10102	10065	260	327	179	0	15	43	12	2749
2000	6	5	10071	10093	10042	270	339	191	0	15	30	12	2876
2000	6	6	10043	10066	10012	287	353	226	0	18	40	11	2279
2000	6	7	10011	10026	9996	238	308	211	-999	18	57	16	829
2000	6	8	10015	10048	9983	232	319	178	0	33	130	5	2759
2000	6	9	10099	10114	10046	218	264	167	0	23	77	13	2974
2000	6	10	10097	10119	10070	232	306	139	0	18	43	7	2773
2000	6	11	10105	10116	10073	243	285	201	0	18	63	7	2972
2000	6	12	10107	10129	10075	250	328	161	0	10	23	14	2819
2000	6	13	10047	10082	10004	294	374	211	0	18	30	12	2876
2000	6	14	10013	10032	9991	308	382	227	0	20	37	12	2297
2000	6	15	10028	10036	10004	286	344	238	0	10	50	7	1828
2000	6	16	10087	10107	10034	274	335	222	0	18	60	7	1916
2000	6	17	10134	10153	10107	278	329	227	0	5	30	7	2287
2000	6	18	10105	10128	10071	286	355	209	0	3	27	8	2108
2000	6	19	10069	10085	10039	304	369	231	0	5	30	10	1816
2000	6	20	10040	10056	10023	293	366	255	-999	25	83	9	1241
2000	6	21	10035	10052	10011	281	345	231	0	5	60	10	2068
2000	6	22	10027	10040	10008	268	312	233	0	15	43	6	2130
2000	6	23	10009	10022	9985	271	323	229	0	20	50	7	2154
2000	6	24	10023	10041	9990	261	278	240	-999	13	57	1	895
2000	6	25	10059	10074	10040	240	254	228	-999	0	30	6	401
2000	6	26	10034	10060	10012	258	315	222	-999	10	30	7	1929
2000	6	27	10029	10044	10010	271	340	222	0	13	37	7	2431
2000	6	28	10020	10035	10001	265	334	227	-999	15	50	14	1308
2000	6	29	9993	10027	9962	263	316	207	27	10	33	13	2454
2000	6	30	10007	10022	9970	293	371	201	0	23	50	14	2857
2000	7	1	10029	10040	10005	325	405	230	0	15	47	13	2664
2000	7	2	10057	10073	10022	314	380	258	7	13	57	8	1896
2000	7	3	10068	10077	10060	290	328	268	0	20	50	6	1441
2000	7	4	10081	10097	10063	257	284	226	938	15	50	5	490
2000	7	5	10115	10131	10097	257	276	234	9	15	43	6	932
2000	7	6	10094	10113	10065	283	323	244	0	13	27	7	2476
2000	7	7	10059	10078	10034	286	341	240	0	0	10	11	1730
2000	7	8	10034	10053	10010	294	349	238	0	3	27	6	2366
2000	7	9	10040	10048	10022	298	355	251	0	3	30	7	2186
2000	7	10	10062	10073	10048	284	316	264	0	18	43	6	1635
2000	7	11	10023	10060	9993	295	362	240	0	10	37	12	1951
2000	7	12	10008	10028	9987	322	391	258	0	10	33	11	2545
2000	7	13	10006	10018	9984	303	372	243	0	18	47	10	2621
2000	7	14	9999	10011	9988	318	375	259	0	15	37	12	2572
2000	7	15	10026	10033	9998	300	348	250	10	18	60	10	1824
2000	7	16	10037	10040	10026	250	286	239	565	13	33	8	701
2000	7	17	10029	10044	10013	263	303	244	142	13	27	7	1040
2000	7	18	10023	10040	10009	264	301	234	1	20	63	13	1384
2000	7	19	10022	10034	10006	266	299	246	0	25	37	5	1290
2000	7	20	10016	10028	10004	286	329	250	0	8	33	7	2053
2000	7	21	9997	10014	9979	302	340	275	0	23	40	10	1523
2000	7	22	9980	9995	9952	310	363	256	0	30	40	15	2798
2000	7	23	9962	9976	9944	302	363	228	0	30	50	1	2736
2000	7	24	9995	10012	9952	292	344	225	0	23	40	8	2710
2000	7	25	10014	10033	9993	289	347	236	0	18	33	6	2484
2000	7	26	9989	10007	9962	305	360	258	0	20	47	11	2224
2000	7	27	9965	9986	9945	270	316	246	104	28	60	5	607
2000	7	28	10003	10025	9973	279	347	237	0	15	33	3	2343
2000	7	29	9974	10004	9950	273	330	224	37	15	87	15	1420
2000	7	30	9973	9985	9963	273	341	207	0	25	53	16	2775
2000	7	31	9994	10004	9972	286	355	217	0	18	27	2	2577
2000	8	1	10041	10051	10000	292	353	235	0	20	37	6	2444
2000	8	2	10075	10088	10045	276	324	239	-999	25	67	4	1617
2000	8	3	10101	10113	10088	255	297	217	-999	18	57	4	1744
2000	8	4	10111	10123	10101	274	319	228	0	13	27	8	2114
2000	8	5	10115	10129	10103	274	319	240	0	8	27	9	1500
2000	8	6	10103	10112	10096	267	308	227	82	10	37	14	997
2000	8	7	10104	10112	10091	244	270	225	3	13	37	7	598
2000	8	8	10080	10099	10049	250	269	232	341	18	47	7	131
2000	8	9	10048	10078	10025	259	296	237	473	10	47	10	852
2000	8	10	10040	10051	10022	275	316	246	0	10	27	8	1664
2000	8	11	10052	10069	10032	265	306	219	410	18	53	4	1603
2000	8	12	10063	10071	10049	270	313	253	39	8	30	2	1027
2000	8	13	10053	10068	10036	260	299	239	35	20	33	8	1638
2000	8	14	10030	10055	10012	280	323	244	0	13	27	11	1713
2000	8	15	10013	10027	9997	293	344	261	-999	13	27	13	1698
2000	8	16	10026	10034	10008	284	336	251	0	18	30	8	2041
2000	8	17	10084	10108	10036	277	304	262	0	13	50	5	1434
2000	8	18	10100	10111	10080	274	319	241	0	20	37	5	1707
2000	8	19	10079	10096	10062	246	289	213	0	20	60	2	1418
2000	8	20	10090	10100	10075	237	295	185	0	33	43	4	2399
2000	8	21	10092	10103	10076	254	313	206	0	20	33	12	2057
2000	8	22	10095	10103	10081	243	283	220	133	15	50	14	878
2000	8	23	10092	10103	10082	250	299	218	4	13	23	15	1686
2000	8	24	10090	10107	10065	270	330	229	0	8	27	8	1941
2000	8	25	10079	10092	10052	269	319	230	0	13	23	10	1756
2000	8	26	10067	10078	10057	272	320	224	0	18	27	9	1987
2000	8	27	10106	10123	10071	265	297	234	0	10	50	4	1606
2000	8	28	10126	10137	10106	243	299	210	0	18	33	8	1677
2000	8	29	10104	10131	10080	251	300	202	0	10	37	4	1712
2000	8	30	10087	10101	10072	237	256	218	21	15	43	4	771
2000	8	31	10044	10077	10017	238	282	209	0	13	30	4	1511
2000	9	1	10048	10061	10020	258	323	211	0	10	27	15	1983
2000	9	2	10095	10106	10058	263	320	227	0	10	53	4	1814
2000	9	3	10115	10130	10098	270	319	229	0	15	23	7	1983
2000	9	4	10101	10111	10089	257	312	226	0	23	53	1	1599
2000	9	5	10162	10187	10113	193	248	168	75	35	70	3	1241
2000	9	6	10167	10190	10150	194	240	140	0	25	47	16	2372
2000	9	7	10158	10168	10143	199	278	135	0	18	33	14	2314
2000	9	8	10164	10178	10152	211	282	146	0	13	33	14	2279
2000	9	9	10170	10185	10154	216	291	151	0	13	30	10	2119
2000	9	10	10159	10171	10142	216	284	151	0	10	30	11	1934
2000	9	11	10137	10152	10124	218	301	149	0	8	27	12	2027
2000	9	12	10161	10172	10134	220	282	158	0	8	30	8	1822
2000	9	13	10174	10188	10155	224	291	165	0	8	20	14	1722
2000	9	14	10149	10169	10127	226	298	177	0	13	33	7	1685
2000	9	15	10104	10137	10080	227	305	170	0	8	23	3	1865
2000	9	16	10058	10087	10038	243	329	172	0	20	40	15	2068
2000	9	17	10086	10110	10049	250	294	202	0	23	43	4	2073
2000	9	18	10101	10113	10082	235	303	167	0	15	37	8	1742
2000	9	19	10124	10138	10103	244	315	195	0	8	30	9	1183
2000	9	20	10169	10182	10137	242	294	202	0	13	43	5	1187
2000	9	21	10183	10199	10165	228	286	190	0	13	33	7	1260
2000	9	22	10155	10181	10132	231	279	201	0	10	20	9	1245
2000	9	23	10124	10139	10110	225	277	191	-999	15	37	16	1146
2000	9	24	10166	10181	10132	186	229	167	-999	23	37	4	451
2000	9	25	10178	10192	10166	189	287	114	0	15	27	14	1955
2000	9	26	10201	10221	10181	191	261	134	0	3	17	13	1067
2000	9	27	10185	10195	10181	178	197	157	60	13	33	16	116
2000	9	28	10169	10183	10156	181	245	131	0	10	20	1	1610
2000	9	29	10169	10185	10152	194	254	146	0	10	17	16	1257
2000	9	30	10178	10191	10160	206	269	161	0	13	30	7	1289
2000	10	1	10150	10181	10130	198	222	183	2	15	30	16	403
2000	10	2	10151	10161	10136	176	232	141	0	23	50	7	1437
2000	10	3	10149	10167	10116	185	235	153	0	28	43	16	876
2000	10	4	10155	10173	10128	183	252	148	-999	15	60	1	1424
2000	10	5	10182	10204	10162	188	242	139	0	25	50	6	1456
2000	10	6	10155	10173	10136	202	261	149	0	23	40	9	1026
2000	10	7	10136	10151	10118	207	263	174	28	30	63	1	858
2000	10	8	10160	10177	10130	153	213	121	95	18	77	16	1645
2000	10	9	10175	10193	10160	152	179	136	3	8	20	14	315
2000	10	10	10163	10174	10150	144	165	126	17	13	23	12	559
2000	10	11	10250	10292	10169	126	165	99	0	33	53	2	459
2000	10	12	10307	10333	10274	90	138	45	0	35	53	16	1601
2000	10	13	10261	10290	10230	95	160	27	0	30	53	15	1680
2000	10	14	10226	10242	10205	111	193	32	0	15	37	13	1516
2000	10	15	10297	10320	10223	108	152	59	0	23	73	4	1474
2000	10	16	10250	10318	10195	131	195	74	0	18	40	11	1129
2000	10	17	10191	10234	10165	137	194	90	0	20	70	6	1008
2000	10	18	10243	10277	10201	111	153	84	0	28	67	5	815
2000	10	19	10168	10201	10150	104	134	74	-999	5	20	16	475
2000	10	20	10211	10231	10166	119	187	55	0	15	47	8	1301
2000	10	21	10225	10247	10210	131	185	78	0	20	47	4	1059
2000	10	22	10187	10235	10156	139	161	124	37	25	40	5	284
2000	10	23	10166	10187	10150	140	159	126	2	5	27	8	381
2000	10	24	10207	10265	10159	132	177	97	1	43	87	16	1125
2000	10	25	10283	10301	10266	75	125	34	0	35	63	16	1362
2000	10	26	10301	10318	10282	80	151	14	0	10	37	4	1239
2000	10	27	10287	10306	10264	94	148	36	0	5	30	4	776
2000	10	28	10258	10282	10239	96	121	79	0	10	20	2	309
2000	10	29	10225	10249	10200	99	145	71	10	18	50	2	1140
2000	10	30	10193	10209	10177	84	145	34	0	10	37	12	1089
2000	10	31	10236	10253	10193	94	143	57	0	20	60	16	1166
2000	11	1	10230	10253	10200	86	169	12	0	18	33	10	1355
2000	11	2	10204	10217	10193	98	180	37	0	13	23	9	1169
2000	11	3	10207	10231	10187	106	179	56	0	10	33	10	918
2000	11	4	10186	10211	10168	105	155	66	0	20	50	16	1129
2000	11	5	10133	10182	10100	105	172	55	0	10	20	8	819
2000	11	6	10162	10224	10110	107	170	55	0	20	40	1	945
2000	11	7	10336	10370	10226	25	117	-4	0	60	80	1	1408
2000	11	8	10327	10365	10292	9	30	-15	0	13	37	2	430
2000	11	9	10290	10321	10258	2	18	-10	34	18	37	2	129
2000	11	10	10367	10398	10321	-3	34	-26	3	30	87	16	1433
2000	11	11	10306	10370	10259	6	63	-41	0	20	40	10	1113
2000	11	12	10268	10287	10247	28	88	-25	0	25	33	1	1325
2000	11	13	10237	10256	10219	27	99	-26	0	8	20	9	990
2000	11	14	10271	10295	10236	37	93	-9	0	3	17	15	633
2000	11	15	10369	10400	10295	27	63	-7	0	23	47	4	868
2000	11	16	10328	10382	10292	19	45	-17	1	13	30	11	695
2000	11	17	10301	10315	10283	15	65	-16	0	20	73	2	1135
2000	11	18	10318	10335	10295	17	78	-36	0	5	33	7	934
2000	11	19	10274	10312	10254	35	44	25	15	18	53	16	230
2000	11	20	10276	10286	10266	7	49	-19	0	25	70	15	1158
2000	11	21	10280	10303	10258	7	64	-46	0	13	40	7	1017
2000	11	22	10232	10259	10216	24	63	-14	0	15	33	12	653
2000	11	23	10239	10252	10224	24	72	-14	0	18	27	4	526
2000	11	24	10230	10241	10214	35	49	7	0	23	37	5	120
2000	11	25	10211	10242	10181	45	72	28	0	10	33	14	467
2000	11	26	10287	10305	10242	32	80	-3	0	15	23	4	691
2000	11	27	10272	10288	10254	29	87	0	0	10	30	16	799
2000	11	28	10283	10312	10251	-7	20	-39	0	10	27	13	633
2000	11	29	10259	10279	10241	30	68	-14	0	13	33	14	689
2000	11	30	10272	10290	10253	32	74	-2	0	20	33	5	842
2000	12	1	10256	10277	10242	4	49	-37	0	5	17	8	404
2000	12	2	10280	10307	10250	37	76	1	0	43	80	1	835
2000	12	3	10264	10314	10220	4	74	-43	0	15	47	16	906
2000	12	4	10167	10220	10142	29	74	-19	0	35	60	16	714
2000	12	5	10256	10289	10204	14	63	-31	0	25	73	16	943
2000	12	6	10231	10245	10218	-3	53	-34	0	0	20	9	560
2000	12	7	10266	10289	10246	11	33	-29	0	15	40	6	270
2000	12	8	10209	10260	10186	26	42	8	0	8	23	6	210
2000	12	9	10204	10251	10167	48	83	23	4	40	87	1	504
2000	12	10	10331	10351	10252	-16	45	-40	0	40	67	16	1038
2000	12	11	10384	10411	10343	-30	7	-61	0	10	30	16	877
2000	12	12	10303	10379	10256	-25	42	-68	0	13	27	12	830
2000	12	13	10217	10257	10195	-36	23	-55	-999	3	27	9	337
2000	12	14	10219	10246	10194	-17	53	-61	0	5	20	8	683
2000	12	15	10238	10290	10187	-2	55	-53	-999	35	67	16	881
2000	12	16	10299	10336	10270	-14	54	-65	0	15	40	11	752
2000	12	17	10231	10270	10204	-2	31	-39	0	13	23	9	240
2000	12	18	10210	10268	10172	35	73	-3	0	30	67	16	577
2000	12	19	10319	10350	10268	1	37	-25	0	15	73	16	417
2000	12	20	10253	10302	10235	14	95	-37	0	13	30	15	847
2000	12	21	10174	10237	10127	9	103	-43	0	13	33	10	796
2000	12	22	10165	10200	10130	27	72	-28	0	25	70	1	748
2000	12	23	10216	10224	10200	1	48	-32	-999	18	50	1	810
2000	12	24	10221	10251	10193	-27	1	-51	0	28	53	4	522
2000	12	25	10314	10340	10251	-46	7	-91	0	10	40	4	804
2000	12	26	10328	10347	10300	-33	0	-65	-999	8	37	7	276
2000	12	27	10330	10351	10307	-27	25	-47	1	18	30	8	722
2000	12	28	10330	10357	10300	-42	3	-73	0	5	23	9	396
2000	12	29	10248	10302	10217	-32	-1	-70	0	8	30	8	180
2000	12	30	10224	10263	10199	9	64	-48	-999	28	87	16	690
2000	12	31	10256	10285	10213	-25	38	-73	0	18	33	8	838
2001	1	1	10148	10213	10128	5	32	-14	0	20	37	16	385
2001	1	2	10236	10268	10172	-24	5	-52	0	33	60	1	913
2001	1	3	10296	10314	10267	-61	-24	-79	0	30	70	16	948
2001	1	4	10312	10335	10294	-62	-15	-104	0	18	33	6	788
2001	1	5	10331	10357	10305	-43	-12	-79	0	15	37	5	343
2001	1	6	10298	10346	10263	-28	-11	-38	35	30	47	4	219
2001	1	7	10240	10262	10226	-6	19	-27	57	15	43	4	631
2001	1	8	10267	10276	10252	-4	14	-12	18	10	30	16	287
2001	1	9	10269	10296	10230	-47	-8	-104	0	15	33	1	1010
2001	1	10	10174	10229	10160	-49	-11	-70	-999	18	37	2	826
2001	1	11	10224	10254	10178	-87	-50	-110	0	10	53	4	982
2001	1	12	10241	10267	10216	-80	-21	-118	0	18	27	4	764
2001	1	13	10304	10338	10244	-96	-64	-116	0	35	73	1	1089
2001	1	14	10349	10365	10333	-121	-82	-151	0	25	73	16	1238
2001	1	15	10351	10364	10330	-120	-57	-162	0	10	27	16	1191
2001	1	16	10323	10344	10300	-97	-48	-152	0	10	20	10	658
2001	1	17	10266	10307	10235	-65	7	-105	0	5	23	10	758
2001	1	18	10292	10326	10237	-63	-46	-94	1	35	67	5	186
2001	1	19	10300	10332	10272	-52	-15	-66	0	15	40	5	720
2001	1	20	10253	10286	10230	-62	-35	-94	-999	13	23	12	222
2001	1	21	10248	10265	10231	-46	-35	-51	-999	13	40	5	185
2001	1	22	10299	10325	10265	-47	-11	-63	0	30	57	4	896
2001	1	23	10336	10361	10319	-53	-6	-103	0	13	27	5	596
2001	1	24	10297	10323	10277	-30	-1	-45	-999	15	30	15	783
2001	1	25	10300	10322	10283	-44	-1	-84	0	13	27	1	761
2001	1	26	10223	10283	10187	-36	13	-66	0	10	33	13	808
2001	1	27	10211	10225	10190	-23	42	-81	0	23	73	16	1053
2001	1	28	10264	10294	10225	-30	16	-66	0	30	83	16	1320
2001	1	29	10211	10254	10188	-29	51	-89	0	8	33	14	1252
2001	1	30	10211	10248	10165	-20	48	-70	0	15	43	10	1089
2001	1	31	10181	10226	10143	3	45	-37	0	38	87	16	1185
2001	2	1	10244	10273	10218	-20	30	-58	0	35	100	1	1255
2001	2	2	10199	10229	10172	-13	58	-70	0	15	37	8	1077
2001	2	3	10276	10303	10193	-84	4	-103	1	48	80	5	595
2001	2	4	10293	10312	10271	-82	-62	-97	1	30	43	6	738
2001	2	5	10282	10298	10267	-79	-69	-86	13	20	40	5	389
2001	2	6	10309	10324	10289	-77	-55	-91	10	8	30	4	688
2001	2	7	10311	10328	10289	-78	-16	-139	0	23	40	12	1489
2001	2	8	10259	10296	10230	-55	14	-99	0	23	33	11	1273
2001	2	9	10261	10278	10244	-34	40	-90	0	15	37	10	1048
2001	2	10	10303	10325	10260	-39	-10	-67	0	33	60	5	1309
2001	2	11	10379	10403	10327	-62	-21	-93	0	20	40	4	1057
2001	2	12	10373	10402	10332	-43	13	-76	0	8	23	10	1110
2001	2	13	10288	10343	10259	-14	49	-61	0	8	33	14	1197
2001	2	14	10233	10277	10192	-19	30	-46	0	8	37	4	659
2001	2	15	10259	10310	10208	-16	37	-64	0	33	107	16	1373
2001	2	16	10320	10351	10282	-10	63	-81	0	25	53	12	1514
2001	2	17	10211	10282	10173	10	51	-16	0	15	47	10	728
2001	2	18	10180	10191	10166	20	105	-30	0	5	23	12	1016
2001	2	19	10259	10285	10191	36	100	5	0	20	53	7	1314
2001	2	20	10191	10259	10150	3	24	-17	1	0	17	5	230
2001	2	21	10146	10163	10132	34	128	-23	0	5	23	12	1167
2001	2	22	10154	10189	10134	32	60	13	0	25	73	5	231
2001	2	23	10237	10252	10190	8	31	-14	0	30	70	4	928
2001	2	24	10291	10321	10253	-4	58	-49	0	23	70	13	1685
2001	2	25	10295	10315	10271	33	112	-23	0	23	43	10	1557
2001	2	26	10271	10288	10242	32	88	-18	0	23	40	11	1120
2001	2	27	10230	10260	10211	39	96	21	7	8	23	12	759
2001	2	28	10198	10235	10144	30	123	-46	0	10	40	11	1009
2001	3	1	10178	10203	10137	75	165	33	0	35	80	1	1692
2001	3	2	10171	10211	10135	60	110	22	0	15	43	16	932
2001	3	3	10185	10207	10152	37	83	-3	0	78	110	16	1561
2001	3	4	10186	10211	10155	27	93	-19	0	35	83	16	1841
2001	3	5	10114	10160	10072	50	115	4	0	15	43	9	954
2001	3	6	10200	10272	10074	29	58	5	0	63	137	15	1694
2001	3	7	10295	10316	10273	-4	34	-36	0	50	87	16	1949
2001	3	8	10273	10304	10224	5	55	-41	0	43	77	15	1792
2001	3	9	10162	10227	10108	60	165	-27	0	28	57	12	1764
2001	3	10	10263	10290	10141	10	103	-12	0	40	73	7	1701
2001	3	11	10239	10279	10200	24	102	-33	0	10	40	8	1565
2001	3	12	10206	10246	10154	65	166	-23	0	10	50	11	1642
2001	3	13	10088	10157	10042	121	218	40	0	30	47	9	1564
2001	3	14	10175	10238	10051	91	150	65	0	43	100	1	1720
2001	3	15	10241	10272	10201	72	157	-2	0	18	40	13	1845
2001	3	16	10178	10215	10146	89	139	36	0	25	37	11	952
2001	3	17	10106	10154	10073	108	193	38	0	20	50	14	1788
2001	3	18	10123	10157	10084	137	215	47	0	15	50	16	2008
2001	3	19	10056	10105	10016	154	235	65	0	40	63	14	1671
2001	3	20	10044	10073	10011	161	241	87	0	30	77	7	1684
2001	3	21	10003	10040	9964	155	233	90	0	43	120	1	1322
2001	3	22	10127	10156	10040	117	186	56	0	33	113	16	1797
2001	3	23	10097	10124	10060	131	214	63	0	20	50	9	1653
2001	3	24	10073	10097	10025	136	248	87	0	35	63	4	1521
2001	3	25	10164	10185	10094	76	105	36	-999	15	80	4	1637
2001	3	26	10153	10174	10107	76	133	22	0	18	37	11	2169
2001	3	27	10190	10209	10143	33	88	4	0	40	73	15	1799
2001	3	28	10177	10192	10154	46	108	-20	0	15	53	15	2145
2001	3	29	10112	10175	10072	69	143	7	0	30	63	6	1831
2001	3	30	10191	10215	10115	61	109	-2	0	18	70	6	2248
2001	3	31	10238	10268	10204	83	155	13	0	13	40	13	2134
2001	4	1	10127	10208	10056	139	223	70	0	40	57	11	2023
2001	4	2	10138	10183	10059	109	168	82	0	45	83	6	2070
2001	4	3	10230	10260	10183	104	171	44	0	18	50	7	2070
2001	4	4	10164	10225	10119	132	208	62	0	23	53	11	1850
2001	4	5	10212	10244	10134	114	160	97	-999	35	83	6	1070
2001	4	6	10194	10258	10143	91	153	46	38	18	43	5	1937
2001	4	7	10123	10156	10094	124	181	76	0	13	27	10	1180
2001	4	8	10109	10118	10099	155	216	128	0	20	40	7	1239
2001	4	9	10179	10225	10119	101	164	70	6	60	110	16	653
2001	4	10	10245	10264	10222	102	146	68	16	40	63	1	1478
2001	4	11	10167	10237	10113	114	173	57	0	30	70	16	2384
2001	4	12	10109	10129	10083	133	203	61	0	23	53	16	2344
2001	4	13	10144	10170	10084	131	171	107	-999	43	77	16	2330
2001	4	14	10149	10180	10113	168	256	70	0	45	67	12	2359
2001	4	15	10106	10140	10056	193	289	96	0	20	60	11	2196
2001	4	16	10073	10084	10056	193	294	121	0	13	40	10	2008
2001	4	17	10077	10104	10036	210	309	133	0	20	57	10	2054
2001	4	18	10018	10056	9994	231	308	178	0	33	50	10	1792
2001	4	19	10148	10201	10010	147	240	98	-999	43	110	5	1550
2001	4	20	10200	10225	10162	115	169	60	0	13	37	11	1845
2001	4	21	10196	10219	10167	125	173	67	0	30	77	7	2380
2001	4	22	10166	10201	10109	159	256	74	0	33	67	10	2341
2001	4	23	10173	10204	10122	142	197	114	0	30	77	16	1035
2001	4	24	10210	10231	10186	142	203	58	0	33	57	2	2270
2001	4	25	10182	10208	10151	163	241	94	0	23	50	10	2050
2001	4	26	10154	10181	10127	147	198	118	-999	20	80	9	1510
2001	4	27	10105	10139	10076	175	237	134	0	13	47	13	1212
2001	4	28	10117	10128	10089	170	232	118	0	20	50	7	1948
2001	4	29	10141	10153	10122	131	160	119	141	20	43	4	40
2001	4	30	10156	10173	10140	168	228	132	5	18	40	15	1711
2001	5	1	10117	10158	10068	183	245	134	0	20	47	10	1839
2001	5	2	10061	10080	10048	184	233	150	0	18	40	9	1107
2001	5	3	10096	10115	10068	181	224	145	69	25	57	7	1705
2001	5	4	10124	10151	10085	186	248	145	0	18	40	7	1936
2001	5	5	10101	10120	10074	192	250	138	0	15	40	3	2015
2001	5	6	10114	10131	10094	156	198	146	3	28	63	3	436
2001	5	7	10083	10124	10042	183	265	119	0	13	37	10	1700
2001	5	8	10044	10071	10022	203	247	176	0	68	97	16	2054
2001	5	9	10093	10111	10071	188	266	108	0	20	63	15	2850
2001	5	10	10120	10137	10087	199	253	176	0	18	53	8	2528
2001	5	11	10153	10174	10126	210	287	115	0	15	33	11	2729
2001	5	12	10102	10138	10062	238	306	168	0	28	57	10	2583
2001	5	13	10060	10074	10044	260	318	203	0	38	70	10	2231
2001	5	14	10069	10082	10050	220	267	193	-999	15	37	9	940
2001	5	15	10109	10134	10071	239	298	154	0	48	80	14	2572
2001	5	16	10084	10124	10037	248	326	155	0	28	63	11	2620
2001	5	17	10003	10047	9961	270	362	178	0	43	110	15	2692
2001	5	18	10025	10049	9992	272	349	190	0	28	60	15	2762
2001	5	19	9989	10012	9963	280	384	187	0	30	40	11	2515
2001	5	20	9986	9993	9968	285	361	205	0	25	40	10	2485
2001	5	21	10030	10046	9994	266	328	213	0	18	43	8	2156
2001	5	22	10041	10057	10021	265	345	196	0	13	37	8	2387
2001	5	23	10035	10057	10007	274	349	220	0	18	50	7	2478
2001	5	24	10023	10042	10006	246	276	235	-999	25	57	16	898
2001	5	25	10071	10083	10042	251	322	176	0	23	53	14	2238
2001	5	26	10128	10145	10084	244	293	179	0	20	53	15	2834
2001	5	27	10098	10134	10052	262	331	171	0	23	43	16	2783
2001	5	28	10019	10061	9986	277	353	184	0	18	40	12	2798
2001	5	29	10038	10084	9992	244	299	196	0	38	93	4	2227
2001	5	30	10110	10128	10084	211	260	180	0	25	50	13	1985
2001	5	31	10090	10120	10054	229	321	137	0	23	37	13	2774
2001	6	1	10065	10074	10052	266	366	187	0	33	47	6	2793
2001	6	2	10088	10103	10064	275	373	189	0	18	50	12	2520
2001	6	3	10071	10087	10046	299	364	223	0	43	63	10	2580
2001	6	4	10041	10067	10006	287	351	213	0	30	53	11	2296
2001	6	5	10007	10027	9974	288	357	219	0	33	50	11	2202
2001	6	6	10025	10040	9993	280	339	223	0	25	40	10	1975
2001	6	7	10045	10059	10030	274	318	246	-999	25	60	8	1229
2001	6	8	10054	10070	10036	283	354	224	0	20	43	10	1918
2001	6	9	10078	10088	10054	277	327	226	0	10	27	12	1077
2001	6	10	10082	10092	10063	287	353	236	0	20	33	7	1893
2001	6	11	10061	10076	10039	270	314	228	0	13	37	8	1204
2001	6	12	10040	10067	10012	259	290	229	-999	23	60	9	1590
2001	6	13	10026	10042	9995	232	285	192	220	33	80	4	1643
2001	6	14	10033	10040	10008	211	237	200	63	23	143	14	872
2001	6	15	10002	10030	9971	224	248	197	22	23	67	6	793
2001	6	16	10007	10021	9964	205	235	174	158	20	-999	-999	942
2001	6	17	10031	10058	10013	232	296	178	13	15	37	15	2325
2001	6	18	10004	10028	9976	250	298	213	1	18	43	10	1830
2001	6	19	10004	10013	9985	247	300	201	-999	23	70	4	2386
2001	6	20	10053	10065	10013	249	290	196	-999	15	30	6	2158
2001	6	21	10060	10073	10036	251	291	209	-999	15	33	9	1679
2001	6	22	10065	10077	10049	226	262	197	372	20	40	5	1103
2001	6	23	10080	10092	10059	234	257	219	0	25	33	5	1431
2001	6	24	10078	10090	10061	251	295	217	0	23	40	7	2120
2001	6	25	10049	10075	10018	267	312	226	0	13	30	7	2319
2001	6	26	9999	10023	9970	294	348	239	0	23	40	11	2302
2001	6	27	10004	10030	9987	275	312	247	65	20	60	2	1057
2001	6	28	10013	10029	10002	244	270	222	504	25	70	4	1131
2001	6	29	9994	10019	9975	238	253	224	163	18	40	4	289
2001	6	30	9954	9998	9931	270	330	226	0	15	30	10	1663
2001	7	1	9978	10002	9932	283	325	221	40	10	123	15	2219
2001	7	2	10019	10039	9981	275	303	255	8	18	63	15	1060
2001	7	3	10037	10046	10025	256	275	232	52	10	47	5	614
2001	7	4	10013	10030	10000	254	298	228	252	20	53	15	2165
2001	7	5	10061	10069	10027	260	303	225	0	8	40	4	2371
2001	7	6	10091	10103	10066	276	329	221	0	5	20	8	2612
2001	7	7	10083	10102	10056	279	331	231	0	23	30	10	2650
2001	7	8	10040	10064	10010	294	344	252	0	13	37	9	1938
2001	7	9	10032	10046	10010	276	313	262	-999	33	67	4	1084
2001	7	10	10007	10036	9985	277	347	224	0	8	33	10	2280
2001	7	11	9995	10012	9963	298	372	260	4	23	97	16	2401
2001	7	12	9982	10010	9965	294	369	226	1	8	70	4	2713
2001	7	13	10025	10045	9977	276	308	243	11	30	67	8	1086
2001	7	14	10058	10068	10031	265	307	222	3	15	60	5	2194
2001	7	15	10069	10083	10050	281	334	230	0	5	23	8	2471
2001	7	16	10058	10071	10038	294	346	241	0	15	30	9	2532
2001	7	17	10044	10058	10029	301	354	253	0	20	40	9	2384
2001	7	18	10031	10038	10019	294	339	252	0	20	47	7	1956
2001	7	19	10037	10046	10026	256	295	246	-999	10	30	6	641
2001	7	20	10038	10047	10028	271	308	237	-999	15	23	10	1127
2001	7	21	10027	10047	10013	227	280	211	653	40	50	4	137
2001	7	22	10047	10057	10024	249	294	215	-999	15	23	12	1887
2001	7	23	10058	10067	10039	280	320	252	0	18	37	7	1861
2001	7	24	10041	10054	10025	274	311	246	67	25	60	8	1501
2001	7	25	10033	10045	10019	276	323	244	196	15	47	8	1921
2001	7	26	10077	10092	10039	276	330	227	0	13	27	15	2506
2001	7	27	10065	10080	10047	228	277	212	84	18	33	14	114
2001	7	28	10024	10050	10007	245	298	205	-999	13	33	14	2293
2001	7	29	10034	10045	10016	258	296	229	0	18	30	9	1836
2001	7	30	10041	10049	10027	266	308	236	0	10	23	10	1937
2001	7	31	10044	10055	10030	278	326	237	0	13	23	4	1890
2001	8	1	10064	10084	10040	267	300	235	0	13	60	6	1680
2001	8	2	10072	10094	10042	247	272	229	3	18	40	1	663
2001	8	3	10141	10154	10093	262	313	218	0	15	37	6	2382
2001	8	4	10135	10160	10108	277	315	254	0	13	37	7	1601
2001	8	5	10073	10115	10034	285	328	259	0	15	30	10	1776
2001	8	6	10010	10043	9985	298	344	263	0	15	23	9	1776
2001	8	7	10036	10068	9989	273	309	251	-999	18	57	6	1416
2001	8	8	10099	10107	10068	269	319	226	0	20	37	12	2506
2001	8	9	10124	10140	10103	274	330	226	0	10	40	8	2405
2001	8	10	10136	10146	10122	279	329	236	0	5	27	9	1901
2001	8	11	10141	10155	10127	277	331	232	0	10	27	15	1782
2001	8	12	10128	10137	10114	266	310	228	0	15	40	7	1718
2001	8	13	10109	10126	10085	265	305	220	0	13	33	7	2064
2001	8	14	10095	10109	10086	266	316	217	0	23	30	11	1965
2001	8	15	10102	10117	10089	270	318	226	0	15	37	7	1933
2001	8	16	10087	10105	10073	261	301	230	0	23	33	8	1459
2001	8	17	10090	10101	10082	265	308	242	0	10	40	7	1483
2001	8	18	10105	10117	10087	270	301	248	6	15	47	4	1235
2001	8	19	10084	10104	10066	246	302	196	853	28	83	1	1133
2001	8	20	10077	10093	10058	240	303	198	35	25	37	16	2172
2001	8	21	10022	10062	9997	261	337	207	0	20	47	14	2494
2001	8	22	9999	10011	9987	278	332	225	0	25	37	14	2355
2001	8	23	10012	10041	9989	263	305	224	56	15	57	13	2050
2001	8	24	10043	10065	9999	256	298	219	0	18	30	2	2101
2001	8	25	10110	10124	10065	259	300	222	0	18	43	4	2093
2001	8	26	10140	10155	10124	252	307	212	0	8	30	13	2252
2001	8	27	10128	10140	10108	252	312	201	0	15	33	6	2227
2001	8	28	10129	10145	10119	246	289	212	0	13	33	4	2058
2001	8	29	10125	10138	10111	248	298	206	-999	10	60	3	2149
2001	8	30	10126	10141	10110	251	309	202	0	15	27	13	2206
2001	8	31	10111	10123	10092	255	314	199	0	20	37	12	2441
2001	9	1	10108	10114	10099	254	326	204	0	13	30	12	2168
2001	9	2	10139	10150	10109	243	299	205	0	15	30	6	1450
2001	9	3	10151	10168	10133	248	288	214	0	10	23	7	1627
2001	9	4	10098	10142	10067	256	315	201	0	10	37	9	1787
2001	9	5	10087	10097	10061	227	273	196	61	23	53	12	1502
2001	9	6	10122	10136	10097	229	306	187	0	15	20	12	2074
2001	9	7	10137	10153	10121	236	273	200	0	18	23	5	1183
2001	9	8	10133	10136	10125	214	242	197	-999	23	40	14	795
2001	9	9	10151	10162	10137	219	290	159	0	23	33	3	2099
2001	9	10	10170	10186	10153	224	272	179	0	23	43	3	1805
2001	9	11	10161	10176	10148	209	283	153	0	8	33	6	2070
2001	9	12	10155	10171	10136	222	279	163	0	10	23	6	1900
2001	9	13	10129	10146	10111	235	287	204	0	13	27	6	1734
2001	9	14	10144	10153	10122	241	297	191	0	13	37	6	1713
2001	9	15	10141	10160	10123	235	283	198	0	13	23	6	1710
2001	9	16	10109	10130	10091	228	264	193	-999	18	23	5	650
2001	9	17	10117	10127	10098	241	305	190	0	35	50	13	2007
2001	9	18	10173	10198	10122	209	248	148	0	28	67	15	1882
2001	9	19	10202	10220	10176	182	218	161	4	20	53	11	1099
2001	9	20	10213	10226	10203	180	268	126	0	15	27	9	2027
2001	9	21	10280	10305	10216	180	222	146	0	33	63	4	1978
2001	9	22	10241	10284	10201	187	249	125	0	8	37	5	1720
2001	9	23	10164	10203	10141	204	249	182	5	18	33	9	928
2001	9	24	10185	10205	10147	193	240	172	10	30	50	15	1924
2001	9	25	10194	10216	10164	184	271	129	0	15	23	13	2039
2001	9	26	10150	10174	10129	194	260	142	0	18	40	8	1308
2001	9	27	10206	10235	10144	191	236	158	0	33	73	3	1819
2001	9	28	10239	10258	10217	178	228	130	0	13	23	7	1202
2001	9	29	10194	10228	10174	162	190	151	15	13	30	13	305
2001	9	30	10154	10177	10130	172	243	126	1	28	43	14	1766
2001	10	1	10152	10172	10143	182	257	120	0	13	23	6	1886
2001	10	2	10142	10154	10121	204	298	144	0	15	40	8	1450
2001	10	3	10189	10214	10140	107	226	74	354	35	87	4	5
2001	10	4	10211	10221	10191	108	188	60	0	20	33	12	1958
2001	10	5	10211	10226	10192	133	205	79	0	15	30	5	1560
2001	10	6	10203	10216	10191	160	209	127	0	5	20	5	865
2001	10	7	10194	10206	10184	170	223	138	0	10	30	7	990
2001	10	8	10157	10198	10118	154	213	114	25	20	73	12	1168
2001	10	9	10108	10135	10087	138	169	104	2	43	87	15	498
2001	10	10	10181	10198	10135	159	224	124	0	30	67	14	1686
2001	10	11	10214	10236	10185	152	223	108	0	5	20	3	1433
2001	10	12	10227	10247	10212	157	218	111	0	5	20	10	1054
2001	10	13	10206	10219	10190	156	223	114	0	8	20	9	1006
2001	10	14	10205	10223	10193	159	200	134	2	20	40	5	712
2001	10	15	10193	10202	10184	152	188	140	6	10	37	13	982
2001	10	16	10236	10261	10202	146	205	118	0	20	30	16	1257
2001	10	17	10234	10253	10215	132	190	77	0	20	40	5	1384
2001	10	18	10199	10220	10175	133	204	84	0	18	27	7	1049
2001	10	19	10226	10245	10192	158	224	106	0	10	30	10	965
2001	10	20	10223	10240	10205	172	232	142	0	10	30	8	788
2001	10	21	10200	10220	10182	160	232	111	0	13	30	8	1076
2001	10	22	10198	10212	10188	160	241	117	0	8	23	10	1036
2001	10	23	10199	10214	10181	170	244	128	0	13	27	10	1017
2001	10	24	10210	10230	10184	157	203	129	0	20	57	6	564
2001	10	25	10230	10245	10224	140	168	112	0	18	43	5	438
2001	10	26	10239	10251	10225	139	208	94	0	5	27	4	1012
2001	10	27	10198	10245	10170	136	175	110	28	10	50	15	440
2001	10	28	10235	10254	10179	120	174	90	3	25	50	16	1451
2001	10	29	10237	10265	10202	113	197	63	0	13	30	10	1579
2001	10	30	10182	10209	10157	124	193	68	0	23	40	9	1350
2001	10	31	10196	10240	10164	131	187	103	0	43	100	14	1201
2001	11	1	10288	10318	10242	78	129	45	0	28	63	15	1395
2001	11	2	10232	10265	10209	81	118	45	0	8	20	8	340
2001	11	3	10268	10284	10221	71	97	50	0	23	60	3	428
2001	11	4	10243	10289	10216	62	78	52	90	20	30	2	14
2001	11	5	10277	10308	10228	61	107	21	0	43	100	14	1338
2001	11	6	10299	10326	10271	61	137	4	0	8	33	8	1311
2001	11	7	10237	10272	10218	70	135	29	0	18	30	9	956
2001	11	8	10268	10306	10221	66	125	30	0	13	70	3	763
2001	11	9	10306	10332	10276	60	148	7	0	5	20	12	1249
2001	11	10	10222	10275	10192	68	130	35	0	23	40	10	805
2001	11	11	10220	10243	10188	60	137	10	0	15	47	2	1157
2001	11	12	10252	10273	10230	61	109	17	0	13	30	5	742
2001	11	13	10274	10310	10216	25	87	3	70	33	80	4	381
2001	11	14	10263	10311	10232	14	78	-22	0	13	60	16	892
2001	11	15	10247	10269	10229	42	101	-9	0	20	43	14	999
2001	11	16	10240	10253	10228	60	138	-1	0	28	63	16	970
2001	11	17	10276	10289	10253	72	144	31	0	18	43	1	1366
2001	11	18	10249	10274	10229	74	172	16	0	8	20	12	1254
2001	11	19	10236	10246	10231	83	167	44	0	13	33	1	1185
2001	11	20	10229	10241	10214	82	187	29	0	13	23	12	1147
2001	11	21	10221	10234	10210	85	173	27	0	5	20	11	968
2001	11	22	10206	10221	10190	68	133	31	0	8	20	9	768
2001	11	23	10170	10200	10146	47	77	29	0	8	20	15	600
2001	11	24	10183	10213	10154	67	114	18	0	38	83	16	1247
2001	11	25	10266	10297	10212	12	63	-12	0	35	67	16	1296
2001	11	26	10282	10301	10257	1	41	-35	0	20	53	1	1274
2001	11	27	10238	10288	10199	-2	68	-39	0	13	27	12	1022
2001	11	28	10153	10199	10130	15	74	-17	0	15	20	1	608
2001	11	29	10197	10219	10155	28	89	-12	0	8	30	5	961
2001	11	30	10227	10261	10201	14	75	-19	0	5	20	14	902
2001	12	1	10235	10269	10186	4	43	-30	0	23	73	16	985
2001	12	2	10266	10270	10257	-7	47	-42	0	10	27	12	646
2001	12	3	10288	10301	10269	-6	42	-26	0	10	23	1	863
2001	12	4	10295	10309	10269	-22	11	-39	1	8	40	16	187
2001	12	5	10301	10318	10281	-38	13	-80	0	10	27	14	754
2001	12	6	10316	10339	10297	-27	21	-72	0	33	63	1	1191
2001	12	7	10302	10322	10281	-31	0	-60	0	13	27	15	283
2001	12	8	10334	10363	10300	-23	23	-64	0	15	27	14	767
2001	12	9	10390	10405	10363	-8	48	-40	0	13	27	4	552
2001	12	10	10390	10408	10371	-6	32	-37	0	23	43	7	698
2001	12	11	10334	10370	10307	-7	20	-36	0	8	23	6	255
2001	12	12	10311	10340	10288	-12	6	-28	21	50	100	16	672
2001	12	13	10362	10388	10334	-50	-8	-76	0	43	120	16	1250
2001	12	14	10332	10350	10317	-41	28	-87	0	15	23	12	1135
2001	12	15	10342	10368	10324	-35	23	-71	0	15	30	8	786
2001	12	16	10315	10335	10301	-30	33	-66	0	10	23	1	819
2001	12	17	10381	10405	10334	-30	7	-61	0	15	33	1	992
2001	12	18	10395	10411	10379	-39	-2	-67	0	15	30	1	895
2001	12	19	10398	10412	10388	-20	9	-50	0	3	20	4	537
2001	12	20	10380	10394	10364	-32	-16	-37	4	25	50	1	321
2001	12	21	10356	10374	10338	-37	18	-65	0	33	80	16	1198
2001	12	22	10295	10339	10270	-36	28	-93	0	18	40	1	908
2001	12	23	10282	10293	10270	-38	15	-76	0	23	57	16	1180
2001	12	24	10360	10397	10284	-53	-25	-75	0	55	93	16	1149
2001	12	25	10386	10408	10364	-37	23	-78	0	23	50	16	1172
2001	12	26	10343	10364	10331	-40	33	-84	0	3	13	12	940
2001	12	27	10333	10343	10327	-25	36	-65	0	28	67	1	1072
2001	12	28	10281	10335	10226	-19	44	-51	0	15	47	1	1138
2001	12	29	10219	10230	10206	3	55	-50	0	18	50	15	1047
2001	12	30	10215	10242	10184	-27	43	-76	0	8	23	2	992
2001	12	31	10209	10258	10176	-20	50	-63	0	23	83	1	1196
2002	1	1	10271	10287	10256	-12	55	-63	0	18	53	16	827
2002	1	2	10272	10299	10249	-15	47	-62	0	13	30	7	1059
2002	1	3	10233	10264	10198	-5	69	-74	0	25	37	15	1169
2002	1	4	10164	10196	10146	27	143	-40	0	10	43	11	1056
2002	1	5	10235	10263	10170	21	78	-6	0	25	70	6	1141
2002	1	6	10205	10265	10173	-11	78	-53	0	30	160	16	705
2002	1	7	10292	10317	10261	-21	29	-51	0	28	110	16	1201
2002	1	8	10298	10325	10279	-18	67	-79	0	8	20	9	1109
2002	1	9	10192	10279	10140	-9	61	-47	0	8	27	9	753
2002	1	10	10127	10148	10100	2	103	-44	0	13	17	13	615
2002	1	11	10139	10160	10122	29	135	-32	0	8	27	11	846
2002	1	12	10187	10230	10127	35	71	-4	0	28	77	4	707
2002	1	13	10216	10238	10186	19	36	7	0	30	50	4	441
2002	1	14	10174	10188	10164	10	55	-16	0	3	20	5	698
2002	1	15	10229	10259	10182	30	51	-5	0	8	67	4	198
2002	1	16	10268	10289	10252	-16	23	-36	0	8	30	6	692
2002	1	17	10262	10279	10249	-24	43	-69	0	8	47	12	890
2002	1	18	10268	10281	10254	-13	60	-51	0	5	20	5	821
2002	1	19	10242	10260	10222	-7	58	-49	0	10	30	9	688
2002	1	20	10231	10244	10217	20	52	-19	0	53	103	14	972
2002	1	21	10257	10269	10239	-5	51	-47	0	45	70	14	1224
2002	1	22	10286	10303	10254	-25	18	-59	0	50	90	14	1312
2002	1	23	10294	10311	10275	-16	65	-72	0	13	33	15	1249
2002	1	24	10296	10313	10276	-14	68	-66	0	13	37	5	1007
2002	1	25	10278	10300	10254	5	58	-20	0	15	33	4	665
2002	1	26	10272	10281	10268	0	42	-16	0	33	57	16	957
2002	1	27	10300	10318	10280	-7	45	-34	0	38	47	16	1468
2002	1	28	10303	10329	10286	-8	48	-40	0	28	90	15	1512
2002	1	29	10274	10294	10249	-10	77	-65	0	25	63	14	1482
2002	1	30	10309	10322	10277	-2	63	-31	0	15	47	16	1416
2002	1	31	10282	10314	10244	5	96	-52	0	18	37	11	1369
2002	2	1	10255	10268	10241	20	94	-29	0	25	70	16	1546
2002	2	2	10259	10277	10248	16	121	-48	0	8	23	7	1436
2002	2	3	10251	10270	10231	24	133	-36	0	18	33	12	1274
2002	2	4	10224	10246	10198	36	122	-11	0	13	23	10	1152
2002	2	5	10188	10220	10152	18	105	-37	0	10	30	5	1061
2002	2	6	10186	10213	10158	28	103	-34	0	28	83	16	1409
2002	2	7	10183	10220	10139	48	144	-20	0	20	67	11	1059
2002	2	8	10264	10309	10157	25	85	-1	0	38	80	16	1452
2002	2	9	10231	10270	10192	1	53	-36	0	25	33	6	578
2002	2	10	10237	10256	10209	-4	75	-62	0	20	43	4	1326
2002	2	11	10244	10272	10226	30	96	-18	0	23	33	16	1416
2002	2	12	10215	10244	10189	20	88	-17	0	23	63	4	1310
2002	2	13	10299	10319	10245	7	78	-36	0	8	30	7	1173
2002	2	14	10337	10356	10318	19	93	-30	0	10	27	8	1181
2002	2	15	10281	10321	10245	33	108	-10	0	5	27	10	1072
2002	2	16	10190	10249	10162	39	83	8	0	10	40	16	731
2002	2	17	10254	10286	10170	32	83	10	0	20	60	16	1691
2002	2	18	10351	10373	10286	15	68	-25	0	15	30	8	1216
2002	2	19	10345	10376	10302	31	122	-34	0	20	47	10	1553
2002	2	20	10235	10303	10193	38	87	20	-999	20	43	11	811
2002	2	21	10221	10260	10185	66	149	-1	0	18	70	16	1659
2002	2	22	10319	10345	10261	52	124	3	0	10	33	7	1323
2002	2	23	10294	10313	10269	55	128	16	0	10	30	7	1862
2002	2	24	10262	10282	10234	52	108	6	0	10	30	8	983
2002	2	25	10223	10242	10212	70	115	30	0	10	27	16	692
2002	2	26	10204	10221	10182	93	144	60	-999	25	63	15	1688
2002	2	27	10184	10200	10160	80	152	26	0	8	33	16	1302
2002	2	28	10190	10206	10171	84	170	20	0	13	30	12	1574
2002	3	1	10241	10273	10202	53	103	28	0	43	83	6	1007
2002	3	2	10345	10368	10273	23	50	0	0	45	100	4	1125
2002	3	3	10315	10349	10278	22	91	-28	0	20	37	14	1642
2002	3	4	10259	10295	10214	52	108	-6	0	15	33	10	1499
2002	3	5	10185	10218	10152	62	114	19	-999	50	110	16	1828
2002	3	6	10194	10216	10165	64	138	1	0	25	67	16	2120
2002	3	7	10229	10253	10175	55	116	-7	0	25	57	6	2205
2002	3	8	10209	10237	10168	88	183	7	0	33	67	10	2050
2002	3	9	10174	10201	10156	109	189	48	0	18	57	2	1653
2002	3	10	10244	10272	10201	92	175	24	0	20	47	13	2231
2002	3	11	10187	10215	10154	123	223	39	0	25	40	12	1980
2002	3	12	10192	10208	10164	112	176	48	0	35	80	6	1759
2002	3	13	10162	10201	10128	109	158	69	0	5	33	6	612
2002	3	14	10102	10132	10075	138	218	70	2	18	60	16	1534
2002	3	15	10123	10159	10080	145	212	66	0	30	70	11	1860
2002	3	16	10130	10154	10087	134	179	111	0	33	73	14	1273
2002	3	17	10191	10213	10153	108	158	76	0	38	80	15	1418
2002	3	18	10182	10229	10128	107	188	26	0	35	70	11	1931
2002	3	19	10151	10179	10127	85	142	50	0	48	83	5	1933
2002	3	20	10113	10149	10103	70	93	46	4	23	43	15	196
2002	3	21	10099	10114	10071	85	135	38	0	25	67	15	1425
2002	3	22	10132	10146	10094	82	110	36	0	68	103	16	1876
2002	3	23	10162	10176	10140	77	144	3	0	30	73	16	1936
2002	3	24	10169	10204	10123	87	163	5	0	25	67	16	2096
2002	3	25	10096	10130	10062	127	204	57	0	35	57	10	1663
2002	3	26	10131	10163	10072	96	161	67	0	20	67	6	1499
2002	3	27	10174	10208	10134	103	199	24	0	28	50	9	1905
2002	3	28	10099	10146	10076	155	222	110	0	18	40	10	1426
2002	3	29	10099	10118	10079	116	168	79	0	28	60	4	404
2002	3	30	10107	10122	10093	133	235	59	0	25	73	16	2022
2002	3	31	10077	10100	10047	190	294	105	0	33	60	10	2147
2002	4	1	10088	10104	10065	184	278	114	0	15	37	6	1963
2002	4	2	10085	10098	10059	200	290	124	0	5	30	6	1719
2002	4	3	10189	10220	10087	155	223	122	0	28	110	5	1777
2002	4	4	10118	10180	10076	146	218	91	0	15	43	6	1412
2002	4	5	10042	10084	10016	118	175	98	82	33	63	4	28
2002	4	6	10033	10091	10000	114	178	72	0	40	90	16	714
2002	4	7	10153	10177	10091	104	153	75	0	53	107	16	1912
2002	4	8	10155	10168	10138	89	123	52	0	60	100	16	2059
2002	4	9	10180	10194	10161	111	169	43	0	45	80	16	2469
2002	4	10	10190	10211	10170	118	178	42	0	15	43	16	2515
2002	4	11	10133	10186	10066	143	227	52	0	48	70	16	2249
2002	4	12	10133	10173	10090	146	207	79	0	28	90	16	2469
2002	4	13	10001	10107	9939	173	278	101	0	28	43	8	1815
2002	4	14	9968	10022	9920	208	259	165	0	28	57	16	1497
2002	4	15	10105	10127	10022	154	212	122	0	20	50	8	478
2002	4	16	10117	10154	10082	131	183	95	0	35	100	15	1351
2002	4	17	10184	10198	10154	128	184	59	0	40	87	14	2558
2002	4	18	10167	10190	10131	150	231	59	0	28	77	10	2410
2002	4	19	10127	10156	10091	170	246	101	0	28	50	11	2135
2002	4	20	10072	10118	10023	181	250	119	0	33	50	10	1797
2002	4	21	10047	10061	10032	182	224	162	-999	20	47	6	834
2002	4	22	10141	10187	10050	120	190	75	34	50	97	4	154
2002	4	23	10230	10252	10179	111	180	66	-999	38	100	16	1901
2002	4	24	10272	10300	10241	118	178	48	0	33	57	1	2757
2002	4	25	10248	10268	10217	133	198	56	0	23	50	10	2526
2002	4	26	10229	10243	10211	144	197	96	0	18	47	11	1405
2002	4	27	10202	10219	10174	163	216	123	0	25	53	8	2258
2002	4	28	10157	10183	10127	144	183	119	-999	20	33	14	662
2002	4	29	10113	10135	10102	126	158	104	78	13	30	15	326
2002	4	30	10158	10182	10116	169	242	112	0	10	40	6	2809
2002	5	1	10157	10174	10138	176	250	90	0	20	47	6	2627
2002	5	2	10142	10149	10127	156	201	128	6	18	47	16	1236
2002	5	3	10156	10171	10134	191	285	125	0	15	33	15	2406
2002	5	4	10201	10214	10153	203	270	159	0	35	73	6	2477
2002	5	5	10218	10243	10211	176	208	140	0	48	83	4	1507
2002	5	6	10175	10216	10141	164	212	127	0	23	33	5	1529
2002	5	7	10139	10155	10120	175	233	107	0	25	43	8	2246
2002	5	8	10160	10178	10127	202	272	135	0	20	40	9	2434
2002	5	9	10159	10176	10142	213	251	149	0	25	33	9	1197
2002	5	10	10119	10142	10078	192	249	153	19	28	43	9	1249
2002	5	11	10095	10114	10067	210	282	165	1	20	57	5	1662
2002	5	12	10126	10144	10080	242	303	187	5	10	50	15	2281
2002	5	13	10151	10168	10129	219	254	190	-999	28	60	5	1045
2002	5	14	10142	10158	10125	188	226	164	-999	20	40	5	932
2002	5	15	10112	10134	10096	173	187	158	11	25	47	13	388
2002	5	16	10120	10138	10096	173	203	155	1	35	57	3	972
2002	5	17	10119	10137	10098	191	263	139	0	18	37	6	2364
2002	5	18	10098	10114	10071	228	305	155	0	18	30	13	2539
2002	5	19	10069	10085	10047	247	321	162	0	25	50	10	2752
2002	5	20	10062	10072	10047	245	299	185	0	35	50	10	1865
2002	5	21	10090	10098	10062	222	293	178	0	15	53	15	1581
2002	5	22	10114	10130	10089	236	298	174	0	30	50	15	2802
2002	5	23	10135	10153	10105	241	299	175	0	20	63	15	2992
2002	5	24	10120	10135	10088	245	318	188	0	25	47	15	2811
2002	5	25	10097	10112	10086	240	308	183	0	35	63	6	2584
2002	5	26	10097	10107	10083	230	294	155	0	33	47	7	2895
2002	5	27	10099	10115	10085	231	273	148	0	25	60	10	2260
2002	5	28	10065	10096	10028	250	327	152	0	28	50	9	2521
2002	5	29	10036	10049	10013	262	314	208	-999	10	50	12	2079
2002	5	30	10035	10047	10019	252	326	198	0	30	60	6	2699
2002	5	31	10016	10031	10005	255	336	171	0	28	63	5	2408
2002	6	1	10028	10052	10003	264	331	192	0	38	77	5	2437
2002	6	2	10083	10102	10054	245	295	200	-999	28	47	6	2322
2002	6	3	10033	10078	9987	276	363	213	0	15	40	5	2334
2002	6	4	10028	10044	10016	274	321	233	0	25	50	4	1926
2002	6	5	10030	10049	10004	293	359	226	0	30	43	8	1904
2002	6	6	10037	10055	10015	296	349	248	-999	28	63	6	1229
2002	6	7	10047	10055	10025	298	364	224	0	23	60	3	2026
2002	6	8	10141	10166	10053	237	298	212	0	43	73	3	1689
2002	6	9	10063	10142	9986	186	214	167	181	25	60	4	87
2002	6	10	9954	9990	9936	211	279	147	124	73	117	14	2606
2002	6	11	9970	10003	9948	233	293	175	0	48	110	14	2931
2002	6	12	10030	10047	9972	230	273	185	0	38	67	15	3112
2002	6	13	10053	10065	10039	242	290	175	0	23	53	5	2995
2002	6	14	10067	10076	10045	221	250	200	-999	40	60	5	2519
2002	6	15	10089	10104	10076	230	278	174	0	25	43	4	2438
2002	6	16	10074	10090	10047	238	292	193	0	28	60	5	2483
2002	6	17	10052	10069	10038	248	295	205	0	23	47	5	1917
2002	6	18	10019	10049	9982	261	307	219	0	28	43	4	1541
2002	6	19	9998	10009	9982	259	298	233	0	28	50	3	2050
2002	6	20	10040	10059	9994	250	287	209	0	20	43	7	2227
2002	6	21	10061	10070	10046	256	305	189	-999	15	33	6	1792
2002	6	22	10094	10102	10061	224	262	210	7	25	50	5	459
2002	6	23	10100	10110	10092	195	211	184	245	23	40	5	96
2002	6	24	10081	10098	10067	205	247	178	14	15	40	5	1258
2002	6	25	10114	10136	10078	190	213	180	191	35	50	4	261
2002	6	26	10140	10150	10130	207	238	174	3	10	30	4	1540
2002	6	27	10115	10138	10100	216	230	199	2	20	23	4	735
2002	6	28	10090	10108	10070	233	273	195	0	20	30	7	1536
2002	6	29	10062	10081	10044	242	291	215	118	15	40	10	1243
2002	6	30	10049	10061	10036	234	283	208	16	18	47	8	1144
2002	7	1	10055	10082	10032	243	301	211	244	23	60	8	1349
2002	7	2	10082	10095	10063	251	302	200	94	8	67	8	2266
2002	7	3	10084	10097	10064	279	335	232	0	13	40	7	2186
2002	7	4	10092	10097	10073	267	309	239	0	20	43	12	1357
2002	7	5	10071	10098	10036	271	322	226	0	13	27	3	2223
2002	7	6	10043	10061	10023	288	334	243	-999	15	40	16	2861
2002	7	7	10040	10056	10022	281	340	224	0	23	30	7	2865
2002	7	8	10040	10051	10029	276	334	224	0	30	43	6	2801
2002	7	9	10025	10043	10001	271	311	217	0	33	43	6	2501
2002	7	10	9971	10006	9937	293	349	241	0	23	33	6	2183
2002	7	11	9951	9983	9932	290	346	245	48	10	43	14	1975
2002	7	12	9942	9960	9926	322	382	258	0	15	33	9	2000
2002	7	13	9959	9978	9929	300	348	283	-999	28	47	12	1282
2002	7	14	9949	9966	9927	313	392	230	0	20	40	14	2915
2002	7	15	9952	9966	9924	300	380	239	0	20	90	4	2733
2002	7	16	9990	10002	9964	292	344	230	0	20	47	14	2833
2002	7	17	10002	10012	9983	278	329	245	10	15	63	2	2330
2002	7	18	10017	10024	9999	241	279	209	161	15	40	4	718
2002	7	19	10036	10047	10024	243	268	217	-999	23	70	3	1627
2002	7	20	10065	10077	10048	238	278	214	29	20	33	2	1381
2002	7	21	10072	10084	10048	257	298	215	0	18	33	5	1829
2002	7	22	10053	10070	10034	238	261	220	45	13	43	13	730
2002	7	23	10039	10055	10020	255	303	205	0	3	20	9	1428
2002	7	24	10039	10052	10025	261	298	224	0	10	23	7	1544
2002	7	25	10058	10069	10037	266	305	225	0	18	50	16	2410
2002	7	26	10083	10089	10060	278	330	224	0	25	40	6	2197
2002	7	27	10113	10122	10082	240	278	224	122	28	60	3	672
2002	7	28	10096	10125	10078	250	260	237	200	23	37	3	103
2002	7	29	10072	10089	10057	268	306	235	0	13	37	10	1242
2002	7	30	10059	10073	10040	288	333	248	0	15	30	10	1896
2002	7	31	10056	10061	10047	308	353	267	0	15	40	10	2184
2002	8	1	10068	10080	10051	313	357	285	0	18	33	10	1696
2002	8	2	10053	10070	10032	311	349	275	-999	20	40	9	1348
2002	8	3	10055	10096	10033	282	339	231	387	28	67	4	1900
2002	8	4	9994	10052	9970	278	332	247	147	10	50	6	1628
2002	8	5	10015	10032	9971	268	301	234	482	30	57	5	1934
2002	8	6	10052	10058	10021	258	293	215	0	38	57	15	2836
2002	8	7	10085	10093	10059	248	289	194	0	28	43	2	2711
2002	8	8	10098	10106	10082	242	290	200	0	13	40	5	1793
2002	8	9	10109	10126	10093	243	288	202	0	15	37	3	2655
2002	8	10	10116	10123	10100	245	298	193	0	15	27	13	2220
2002	8	11	10145	10155	10117	246	295	203	0	13	27	4	1896
2002	8	12	10141	10159	10116	249	301	199	0	8	37	16	2164
2002	8	13	10101	10124	10078	261	315	208	0	15	40	9	2240
2002	8	14	10086	10096	10069	263	313	220	0	15	23	9	2090
2002	8	15	10090	10100	10076	273	320	224	116	15	80	3	1960
2002	8	16	10089	10103	10075	271	318	230	0	10	33	5	1473
2002	8	17	10100	10104	10086	254	296	222	0	15	27	5	1605
2002	8	18	10119	10130	10099	260	303	222	0	23	40	7	1862
2002	8	19	10150	10162	10127	248	278	230	0	13	37	4	1376
2002	8	20	10150	10164	10133	239	268	200	0	13	23	11	1093
2002	8	21	10092	10136	10055	249	296	203	-999	18	37	8	1874
2002	8	22	10038	10065	10010	264	321	224	0	13	30	15	1590
2002	8	23	10049	10073	10005	257	290	241	0	28	47	5	1008
2002	8	24	10093	10104	10079	246	283	214	0	18	30	4	1306
2002	8	25	10066	10090	10043	253	300	215	0	5	23	11	1337
2002	8	26	10044	10067	10035	245	291	217	54	13	47	16	1207
2002	8	27	10056	10066	10049	252	296	206	0	15	27	5	1635
2002	8	28	10070	10078	10055	276	323	235	0	25	37	9	1589
2002	8	29	10092	10107	10053	270	311	225	-999	18	100	12	1801
2002	8	30	10101	10122	10077	259	300	229	0	18	40	6	1546
2002	8	31	10058	10086	10030	271	312	239	0	20	27	6	1263
2002	9	1	10025	10048	10007	286	349	239	0	10	27	4	1755
2002	9	2	10096	10156	10023	272	302	246	-999	35	63	3	1081
2002	9	3	10190	10211	10155	211	249	178	-999	30	53	16	848
2002	9	4	10198	10217	10184	188	220	155	95	18	47	16	121
2002	9	5	10211	10226	10193	196	271	137	8	18	30	16	2293
2002	9	6	10183	10202	10156	209	288	139	0	8	27	13	2277
2002	9	7	10157	10172	10135	214	276	151	0	15	30	7	2153
2002	9	8	10136	10152	10117	233	304	182	0	15	33	12	1829
2002	9	9	10137	10154	10121	245	292	193	0	23	40	6	1860
2002	9	10	10140	10155	10121	242	278	199	0	23	37	4	1293
2002	9	11	10187	10216	10155	172	252	140	169	35	60	16	59
2002	9	12	10217	10226	10210	176	223	138	2	15	30	15	831
2002	9	13	10206	10221	10185	197	250	149	0	15	30	12	1378
2002	9	14	10189	10206	10170	198	276	130	0	23	40	12	2142
2002	9	15	10161	10180	10139	208	278	147	0	18	30	10	2075
2002	9	16	10155	10168	10144	208	278	143	0	18	30	10	2019
2002	9	17	10181	10199	10153	214	285	154	0	20	30	8	1827
2002	9	18	10193	10211	10176	217	285	164	0	20	37	10	1652
2002	9	19	10238	10263	10186	187	225	158	0	33	70	4	485
2002	9	20	10242	10263	10222	159	195	134	28	18	30	16	752
2002	9	21	10222	10245	10198	175	260	114	0	15	27	13	1894
2002	9	22	10172	10203	10139	201	273	124	0	33	53	14	2101
2002	9	23	10128	10145	10110	214	311	127	0	15	37	11	2057
2002	9	24	10124	10137	10108	221	311	155	0	18	30	8	1802
2002	9	25	10140	10153	10123	224	294	159	0	35	43	10	1662
2002	9	26	10151	10170	10133	215	282	160	0	23	37	8	1367
2002	9	27	10114	10135	10104	183	227	147	37	23	70	15	1298
2002	9	28	10141	10159	10111	166	218	118	1	18	40	15	1185
2002	9	29	10151	10164	10139	196	277	140	0	18	40	16	1729
2002	9	30	10111	10142	10077	208	288	141	0	28	47	9	1591
2002	10	1	10103	10126	10071	175	218	146	0	63	123	15	2009
2002	10	2	10078	10131	10030	165	250	75	0	18	47	9	1785
2002	10	3	10135	10164	10052	159	216	89	0	13	40	3	1848
2002	10	4	10138	10155	10123	157	231	103	0	15	37	16	1341
2002	10	5	10154	10168	10136	161	217	115	0	33	63	12	1852
2002	10	6	10167	10180	10142	143	198	85	0	43	73	14	1753
2002	10	7	10209	10228	10174	133	193	79	0	35	57	15	1686
2002	10	8	10230	10250	10208	129	218	61	0	13	33	9	1372
2002	10	9	10225	10241	10209	153	234	102	0	18	37	9	1189
2002	10	10	10211	10226	10186	148	183	129	1	18	40	9	351
2002	10	11	10153	10192	10112	165	238	110	0	15	33	7	1082
2002	10	12	10137	10176	10106	166	228	126	0	25	93	15	1211
2002	10	13	10186	10221	10153	141	210	62	0	25	43	16	1514
2002	10	14	10100	10156	10074	152	209	126	-999	20	40	11	750
2002	10	15	10173	10211	10111	137	184	84	0	28	50	4	1501
2002	10	16	10124	10147	10108	149	219	98	0	10	23	5	1014
2002	10	17	10121	10135	10107	182	251	138	0	43	80	4	905
2002	10	18	10241	10274	10133	90	178	74	57	35	100	3	173
2002	10	19	10279	10296	10270	83	112	52	9	18	40	1	918
2002	10	20	10264	10286	10235	91	130	58	0	18	43	3	1316
2002	10	21	10294	10315	10249	65	97	43	0	48	80	15	1574
2002	10	22	10266	10317	10224	70	118	28	0	20	40	11	1296
2002	10	23	10157	10224	10127	74	143	28	0	20	30	8	918
2002	10	24	10214	10247	10143	89	128	40	5	30	73	15	1579
2002	10	25	10282	10313	10247	56	98	30	9	30	50	3	369
2002	10	26	10246	10283	10230	42	94	2	42	25	63	14	802
2002	10	27	10246	10262	10227	38	71	4	0	18	30	15	1057
2002	10	28	10260	10276	10241	23	84	-22	0	25	57	15	1526
2002	10	29	10255	10264	10236	44	109	-15	0	8	23	9	1080
2002	10	30	10256	10264	10239	62	73	48	-999	8	23	3	64
2002	10	31	10282	10309	10264	57	101	32	23	33	60	15	1215
2002	11	1	10283	10317	10257	49	93	20	0	43	70	14	1434
2002	11	2	10207	10258	10170	57	125	-26	0	30	73	14	1317
2002	11	3	10239	10268	10190	49	99	20	0	40	90	15	1356
2002	11	4	10231	10252	10211	58	119	-5	0	20	43	3	1261
2002	11	5	10217	10230	10205	75	131	19	0	20	43	3	939
2002	11	6	10201	10225	10177	89	122	75	0	15	23	2	469
2002	11	7	10229	10252	10189	79	108	53	0	58	113	14	1316
2002	11	8	10286	10316	10251	42	85	10	0	48	83	14	1326
2002	11	9	10193	10279	10130	50	127	1	0	18	47	11	1125
2002	11	10	10103	10128	10074	70	155	1	0	5	23	7	854
2002	11	11	10144	10180	10069	86	120	51	0	60	130	14	846
2002	11	12	10220	10240	10182	54	103	5	0	20	57	16	1148
2002	11	13	10215	10257	10164	25	87	-33	0	18	33	10	1089
2002	11	14	10189	10200	10164	32	92	-33	0	3	47	15	1111
2002	11	15	10222	10242	10199	29	92	-24	0	5	23	5	938
2002	11	16	10213	10256	10187	25	52	5	7	23	60	2	276
2002	11	17	10317	10334	10257	-8	28	-44	0	35	67	14	1077
2002	11	18	10342	10366	10315	-15	32	-51	0	15	73	14	944
2002	11	19	10294	10313	10279	-8	50	-42	0	0	13	8	620
2002	11	20	10308	10323	10293	-5	49	-37	0	3	30	14	575
2002	11	21	10313	10346	10272	8	69	-46	0	3	30	5	764
2002	11	22	10229	10272	10216	25	36	-13	0	8	23	14	87
2002	11	23	10259	10278	10233	23	69	-13	0	5	27	6	554
2002	11	24	10270	10296	10245	22	73	-12	1	3	20	8	558
2002	11	25	10232	10266	10207	26	73	-14	0	55	100	13	691
2002	11	26	10286	10309	10258	1	53	-52	0	18	100	14	1059
2002	11	27	10223	10266	10191	8	83	-40	0	8	30	7	825
2002	11	28	10214	10252	10186	25	95	-29	0	18	40	14	745
2002	11	29	10274	10293	10253	29	82	-8	0	8	43	3	767
2002	11	30	10226	10270	10197	15	98	-35	0	3	23	10	793
2002	12	1	10209	10221	10198	17	51	-24	0	8	20	2	357
2002	12	2	10237	10255	10221	19	37	3	0	5	23	14	150
2002	12	3	10194	10234	10166	32	45	23	0	3	17	14	122
2002	12	4	10206	10252	10173	44	65	26	0	18	57	13	220
2002	12	5	10302	10319	10252	27	58	7	0	15	40	3	675
2002	12	6	10323	10332	10313	18	47	1	0	5	20	10	350
2002	12	7	10396	10425	10332	-13	25	-34	0	35	57	2	558
2002	12	8	10382	10420	10352	-40	-12	-73	0	3	27	10	493
2002	12	9	10334	10353	10317	-42	6	-76	0	8	33	14	938
2002	12	10	10296	10319	10285	-58	-17	-78	0	0	33	7	365
2002	12	11	10301	10313	10291	-42	17	-86	0	0	-999	-999	463
2002	12	12	10351	10367	10311	-33	34	-87	0	0	17	12	631
2002	12	13	10345	10371	10325	-37	-23	-76	-999	10	23	8	78
2002	12	14	10286	10332	10258	-17	-7	-28	1	0	10	15	30
2002	12	15	10249	10271	10233	-5	10	-14	14	15	23	2	8
2002	12	16	10285	10323	10247	-13	6	-28	4	3	30	14	351
2002	12	17	10263	10323	10221	-9	18	-34	0	8	27	5	383
2002	12	18	10285	10307	10245	-4	23	-28	0	10	27	4	406
2002	12	19	10336	10350	10306	1	24	-15	0	28	50	4	445
2002	12	20	10324	10346	10304	-5	12	-16	0	18	30	3	260
2002	12	21	10346	10366	10325	-7	3	-15	-999	18	40	3	311
2002	12	22	10345	10358	10331	-8	15	-31	0	3	20	2	369
2002	12	23	10333	10352	10315	-34	-5	-48	32	13	30	2	333
2002	12	24	10335	10358	10320	-57	-36	-84	3	43	87	14	418
2002	12	25	10397	10420	10354	-85	-40	-110	0	48	90	14	958
2002	12	26	10386	10401	10375	-68	-12	-115	0	40	73	14	1039
2002	12	27	10337	10377	10297	-70	-8	-112	0	23	40	13	946
2002	12	28	10280	10304	10268	-61	13	-115	0	18	73	14	1035
2002	12	29	10292	10318	10262	-54	14	-99	0	5	33	9	950
2002	12	30	10277	10299	10254	-64	-18	-95	0	13	50	2	812
2002	12	31	10305	10314	10292	-69	-19	-116	0	15	27	13	803
2003	1	1	10347	10374	10309	-68	0	-130	0	18	30	12	832
2003	1	2	10319	10361	10296	-42	-11	-71	0	23	57	14	544
2003	1	3	10332	10357	10308	-80	-44	-100	0	80	137	13	1021
2003	1	4	10362	10389	10328	-92	-61	-122	0	65	123	14	995
2003	1	5	10393	10418	10376	-76	-26	-114	0	28	80	14	979
2003	1	6	10340	10377	10324	-76	-14	-123	0	8	30	13	781
2003	1	7	10341	10364	10321	-66	3	-121	0	18	33	12	874
2003	1	8	10275	10325	10252	-60	9	-111	0	8	30	8	859
2003	1	9	10259	10274	10251	-32	60	-96	0	8	57	14	993
2003	1	10	10253	10266	10238	-10	59	-59	0	25	70	14	942
2003	1	11	10237	10271	10216	-2	89	-72	0	10	23	10	809
2003	1	12	10167	10216	10138	3	110	-63	0	0	20	10	855
2003	1	13	10191	10265	10143	10	83	-48	0	18	80	14	958
2003	1	14	10342	10366	10265	-25	31	-66	0	20	37	15	1038
2003	1	15	10295	10351	10250	-27	45	-76	0	10	27	7	869
2003	1	16	10210	10249	10186	-17	23	-50	0	8	23	6	561
2003	1	17	10293	10321	10215	-12	48	-39	0	15	27	14	825
2003	1	18	10286	10320	10262	-25	37	-60	2	3	20	6	559
2003	1	19	10248	10277	10225	-17	49	-63	0	3	27	13	1009
2003	1	20	10257	10288	10230	-13	35	-52	0	28	70	14	1175
2003	1	21	10204	10266	10166	-20	42	-70	0	5	30	8	604
2003	1	22	10181	10211	10156	1	37	-21	3	18	37	16	602
2003	1	23	10201	10220	10180	-15	53	-53	0	5	27	11	921
2003	1	24	10244	10271	10187	-28	0	-68	-999	18	40	4	105
2003	1	25	10262	10280	10247	-7	12	-30	-999	13	43	3	271
2003	1	26	10266	10281	10247	-7	6	-14	5	43	70	14	229
2003	1	27	10291	10318	10265	-63	-11	-97	0	65	100	14	1319
2003	1	28	10281	10305	10248	-64	-17	-93	0	33	80	15	1278
2003	1	29	10316	10343	10296	-71	-2	-126	0	20	83	14	1255
2003	1	30	10280	10297	10266	-48	34	-99	0	13	37	14	892
2003	1	31	10328	10347	10291	-29	18	-69	0	10	30	14	712
2003	2	1	10327	10344	10309	-25	49	-69	0	3	17	12	1054
2003	2	2	10329	10346	10314	-25	48	-70	0	18	40	6	1279
2003	2	3	10298	10341	10256	-35	15	-76	0	0	17	6	533
2003	2	4	10299	10325	10264	3	48	-38	0	78	100	14	1347
2003	2	5	10332	10359	10303	-7	63	-57	0	23	87	14	1387
2003	2	6	10230	10304	10185	-1	84	-63	0	13	27	10	1060
2003	2	7	10148	10185	10123	5	83	-51	0	8	13	6	1011
2003	2	8	10150	10170	10135	17	85	-26	0	3	17	14	788
2003	2	9	10281	10340	10172	-2	25	-32	0	43	67	14	581
2003	2	10	10341	10358	10317	-44	-9	-70	0	20	40	14	845
2003	2	11	10351	10381	10324	-49	0	-77	0	25	63	15	1509
2003	2	12	10276	10338	10236	-28	57	-97	0	13	43	12	1323
2003	2	13	10249	10264	10238	3	94	-62	0	10	37	14	1311
2003	2	14	10256	10277	10230	9	99	-63	0	15	27	8	1091
2003	2	15	10205	10235	10183	43	117	-10	0	13	33	14	1121
2003	2	16	10242	10271	10202	23	88	-27	0	25	63	14	1232
2003	2	17	10191	10233	10166	10	64	-16	-999	10	20	15	353
2003	2	18	10204	10216	10186	30	128	-28	0	10	27	14	1174
2003	2	19	10268	10292	10216	26	104	-32	0	18	43	14	1419
2003	2	20	10224	10263	10198	19	77	-27	0	8	40	5	650
2003	2	21	10179	10203	10164	31	45	22	2	18	37	2	155
2003	2	22	10205	10227	10184	29	68	12	15	15	30	1	723
2003	2	23	10194	10220	10171	14	47	-20	0	8	27	7	349
2003	2	24	10203	10221	10184	10	73	-30	0	10	40	5	666
2003	2	25	10207	10220	10190	20	47	7	-999	15	40	3	377
2003	2	26	10276	10298	10213	16	70	-23	0	20	50	6	1476
2003	2	27	10302	10334	10275	6	48	-29	0	25	33	6	984
2003	2	28	10213	10276	10177	19	69	-13	0	10	27	6	681
2003	3	1	10152	10179	10122	19	73	-24	0	10	33	7	614
2003	3	2	10117	10187	10082	41	89	15	9	18	87	2	654
2003	3	3	10263	10288	10188	6	49	-34	0	28	70	14	1909
2003	3	4	10278	10295	10260	9	53	-27	0	5	27	6	812
2003	3	5	10275	10292	10258	23	53	-1	-999	15	40	12	723
2003	3	6	10250	10286	10218	5	26	-8	2	20	27	11	435
2003	3	7	10220	10237	10208	40	110	-21	-999	25	67	12	1333
2003	3	8	10286	10308	10229	42	95	-8	0	25	40	3	1599
2003	3	9	10307	10328	10272	38	105	-19	0	23	53	4	1523
2003	3	10	10300	10321	10285	60	127	7	0	28	40	5	1332
2003	3	11	10307	10332	10291	57	94	42	8	28	57	14	456
2003	3	12	10364	10379	10332	36	89	-4	-999	43	67	14	1688
2003	3	13	10368	10390	10338	26	62	-9	0	15	43	4	1105
2003	3	14	10296	10343	10266	37	64	12	0	13	23	5	752
2003	3	15	10246	10278	10213	43	71	19	0	3	33	6	564
2003	3	16	10247	10262	10229	33	67	11	3	18	37	14	884
2003	3	17	10291	10310	10263	55	119	11	0	15	50	14	1715
2003	3	18	10283	10303	10256	72	147	12	0	8	27	10	1500
2003	3	19	10235	10266	10199	93	163	37	0	20	33	7	1353
2003	3	20	10181	10201	10167	64	93	43	38	35	63	14	517
2003	3	21	10276	10306	10199	70	115	39	0	45	70	15	1544
2003	3	22	10276	10315	10236	79	133	31	0	20	40	8	1303
2003	3	23	10208	10238	10194	85	111	65	16	15	23	5	648
2003	3	24	10171	10203	10144	89	175	18	0	18	37	13	1731
2003	3	25	10124	10160	10082	136	232	50	0	28	53	9	1639
2003	3	26	10171	10200	10098	138	174	127	0	45	63	14	1357
2003	3	27	10232	10264	10202	99	140	54	0	25	83	13	2174
2003	3	28	10135	10208	10076	106	181	53	0	23	43	6	1865
2003	3	29	10036	10081	10015	144	217	97	0	18	37	9	1636
2003	3	30	10063	10079	10034	145	205	107	0	30	50	3	1477
2003	3	31	10147	10180	10073	131	177	107	0	43	60	2	892
2003	4	1	10176	10190	10158	124	171	101	0	25	70	14	1175
2003	4	2	10195	10210	10172	120	184	72	0	35	80	14	1841
2003	4	3	10169	10182	10154	115	148	100	-999	23	33	11	711
2003	4	4	10209	10234	10165	129	207	59	0	15	37	2	1959
2003	4	5	10163	10203	10126	163	243	88	0	28	53	10	1995
2003	4	6	10116	10146	10085	169	228	100	0	20	60	8	1665
2003	4	7	10097	10117	10078	168	210	138	1	53	127	14	2152
2003	4	8	10203	10230	10118	123	155	100	0	28	100	14	1612
2003	4	9	10245	10268	10228	95	126	64	0	25	43	7	774
2003	4	10	10174	10234	10139	96	131	78	3	20	40	4	432
2003	4	11	10086	10152	10036	126	205	69	0	20	50	8	1435
2003	4	12	10098	10140	10044	144	197	98	0	43	87	12	2148
2003	4	13	10131	10162	10092	165	231	84	0	33	70	14	2226
2003	4	14	10063	10110	10023	177	265	90	0	35	63	8	2021
2003	4	15	10043	10067	10026	217	297	146	0	35	53	8	2014
2003	4	16	10057	10076	10039	211	270	162	0	28	47	8	1612
2003	4	17	10112	10147	10048	167	212	145	-999	40	97	2	374
2003	4	18	10171	10187	10148	120	161	80	-999	50	80	14	1176
2003	4	19	10157	10176	10140	130	172	77	0	30	53	6	2108
2003	4	20	10195	10229	10141	120	167	87	25	15	100	14	2359
2003	4	21	10242	10271	10207	138	193	68	0	28	50	5	2146
2003	4	22	10184	10215	10160	126	154	108	49	23	37	6	645
2003	4	23	10155	10173	10121	139	200	94	0	30	37	8	1470
2003	4	24	10112	10139	10081	181	253	122	0	18	37	6	1735
2003	4	25	10085	10098	10059	186	260	120	0	25	33	8	2021
2003	4	26	10101	10118	10082	208	277	152	0	18	37	10	2215
2003	4	27	10104	10125	10077	225	312	152	0	23	37	10	2205
2003	4	28	10115	10137	10081	212	265	176	0	33	70	3	993
2003	4	29	10162	10191	10137	175	250	115	2	25	80	10	2205
2003	4	30	10126	10163	10083	219	304	144	0	30	40	10	2502
2003	5	1	10056	10089	10025	244	325	167	0	38	53	8	2395
2003	5	2	10039	10051	10021	239	305	181	0	28	40	7	2380
2003	5	3	10098	10121	10034	207	257	181	0	43	70	3	2143
2003	5	4	10139	10158	10121	186	240	148	0	35	50	4	1647
2003	5	5	10119	10143	10091	198	245	162	0	20	37	5	1797
2003	5	6	10069	10099	10044	205	252	158	0	18	43	7	1974
2003	5	7	10130	10176	10048	166	212	147	-999	43	63	3	840
2003	5	8	10216	10245	10176	160	210	90	0	23	37	12	2253
2003	5	9	10181	10206	10148	181	251	102	0	20	40	9	1973
2003	5	10	10146	10167	10114	200	257	158	-999	23	47	5	1432
2003	5	11	10121	10142	10107	209	252	167	-999	18	37	8	1490
2003	5	12	10149	10172	10122	216	279	155	0	18	53	7	1702
2003	5	13	10136	10152	10119	207	265	159	0	23	53	4	2055
2003	5	14	10145	10149	10128	155	207	130	261	33	67	3	341
2003	5	15	10152	10170	10127	181	227	137	1	18	30	13	1763
2003	5	16	10128	10146	10105	188	246	150	3	20	63	14	1586
2003	5	17	10105	10120	10078	204	262	147	0	23	53	14	2473
2003	5	18	10087	10100	10065	224	287	160	0	15	33	3	2339
2003	5	19	10100	10117	10076	214	267	186	0	20	37	12	1971
2003	5	20	10137	10156	10117	223	308	152	0	18	40	13	2004
2003	5	21	10111	10136	10068	247	309	180	0	30	43	9	2107
2003	5	22	10081	10099	10047	239	305	178	0	20	33	7	2117
2003	5	23	10086	10098	10073	231	274	202	0	30	107	16	1373
2003	5	24	10094	10107	10085	230	286	177	0	20	40	6	2327
2003	5	25	10095	10116	10060	240	309	179	0	25	47	8	2239
2003	5	26	10094	10103	10073	239	295	209	0	20	50	6	1406
2003	5	27	10085	10109	10052	245	308	187	0	30	43	7	1891
2003	5	28	10042	10059	10007	226	276	169	198	28	100	14	1283
2003	5	29	10073	10082	10048	223	300	169	116	20	60	8	2626
2003	5	30	10119	10141	10076	228	277	184	0	25	70	6	2427
2003	5	31	10109	10125	10086	234	293	181	0	10	23	8	2020
2003	6	1	10086	10102	10062	247	301	193	0	10	27	9	2051
2003	6	2	10093	10107	10063	240	274	210	0	28	70	5	1872
2003	6	3	10112	10129	10093	237	290	201	0	25	57	12	2187
2003	6	4	10071	10107	10028	256	325	193	0	38	63	15	2308
2003	6	5	10069	10084	10052	232	288	202	10	23	63	16	1668
2003	6	6	10038	10084	9997	251	345	172	0	20	43	12	2482
2003	6	7	10030	10054	9994	254	308	220	-999	23	63	16	1561
2003	6	8	10078	10096	10053	198	238	182	233	18	50	6	318
2003	6	9	10072	10093	10056	189	206	182	58	25	57	1	576
2003	6	10	10084	10098	10073	203	260	165	0	30	90	16	2927
2003	6	11	10061	10083	10046	205	247	157	0	18	47	16	2184
2003	6	12	10043	10062	10029	194	233	156	52	20	70	14	1548
2003	6	13	10027	10055	9998	198	246	149	-999	25	63	14	2379
2003	6	14	10044	10056	10009	224	277	175	0	13	33	4	2319
2003	6	15	10094	10107	10056	235	282	189	0	20	40	7	2277
2003	6	16	10095	10113	10069	253	323	180	0	18	30	12	2528
2003	6	17	10059	10090	10017	277	337	216	0	28	37	11	1779
2003	6	18	10029	10041	10006	280	332	239	0	25	60	6	1600
2003	6	19	10001	10030	9970	279	335	229	0	15	40	6	1572
2003	6	20	10003	10016	9973	299	369	241	0	15	33	9	1769
2003	6	21	10049	10063	10002	272	322	238	0	28	43	6	1880
2003	6	22	10040	10061	10014	243	281	223	18	35	60	6	1145
2003	6	23	10008	10023	9993	231	281	198	624	25	37	1	1238
2003	6	24	10017	10032	9996	257	326	207	0	35	60	16	3024
2003	6	25	10008	10016	9995	269	330	194	0	13	23	8	2175
2003	6	26	10009	10016	10001	251	277	224	-999	13	33	1	638
2003	6	27	9999	10016	9965	257	303	204	0	20	37	7	2322
2003	6	28	10007	10034	9979	241	308	184	216	13	73	14	2576
2003	6	29	10056	10070	10014	260	317	188	0	13	33	16	2229
2003	6	30	10061	10065	10051	248	273	223	-999	18	30	12	700
2003	7	1	10072	10085	10059	253	312	197	0	20	30	13	2505
2003	7	2	10062	10078	10041	249	277	234	-999	10	30	15	875
2003	7	3	10021	10048	9994	257	305	211	0	20	33	10	1599
2003	7	4	9991	10003	9976	281	339	244	-999	13	33	8	1668
2003	7	5	10043	10058	9986	273	327	224	-999	18	43	16	2314
2003	7	6	10069	10087	10054	245	277	224	9	23	40	2	1623
2003	7	7	10044	10070	10020	248	283	210	0	13	27	6	1818
2003	7	8	10036	10049	10025	253	307	202	0	20	47	14	2528
2003	7	9	10050	10061	10032	261	304	216	0	23	30	2	2566
2003	7	10	10051	10061	10032	261	317	207	0	20	40	8	2463
2003	7	11	10050	10056	10038	273	329	219	0	18	37	7	2169
2003	7	12	10054	10073	10042	255	276	244	-999	23	47	9	582
2003	7	13	10064	10078	10051	233	276	195	0	13	27	13	1153
2003	7	14	10058	10066	10050	244	272	225	-999	15	30	9	998
2003	7	15	10074	10089	10061	269	326	213	0	15	27	15	2512
2003	7	16	10073	10087	10052	270	321	222	0	18	37	7	1938
2003	7	17	10047	10060	10039	242	268	231	0	18	47	8	1051
2003	7	18	10008	10044	9984	251	295	215	0	20	33	14	2197
2003	7	19	10000	10012	9987	266	334	217	0	13	37	7	2027
2003	7	20	10026	10039	9993	269	298	249	-999	25	50	6	1330
2003	7	21	10059	10071	10038	235	254	216	561	23	43	5	439
2003	7	22	10071	10086	10054	253	292	221	0	18	30	5	1762
2003	7	23	10069	10082	10054	265	301	232	0	18	37	6	1654
2003	7	24	10058	10073	10046	267	299	246	11	23	50	6	1864
2003	7	25	10053	10070	10034	266	302	244	6	30	43	5	1161
2003	7	26	10044	10062	10023	295	337	259	-999	15	40	9	1343
2003	7	27	10017	10032	10003	265	312	238	660	10	70	11	179
2003	7	28	10027	10040	10010	287	356	250	0	13	23	16	2285
2003	7	29	10045	10060	10033	298	342	257	0	13	27	9	2467
2003	7	30	10023	10043	10004	266	305	238	177	13	30	6	424
2003	7	31	10004	10021	9995	263	296	232	152	10	37	5	1162
2003	8	1	10012	10033	10004	266	293	258	6	13	30	13	676
2003	8	2	10043	10057	10017	287	350	235	0	10	23	4	1934
2003	8	3	10069	10082	10057	284	329	257	0	8	23	9	1477
2003	8	4	10083	10093	10069	282	337	232	0	15	33	8	2486
2003	8	5	10050	10081	10013	269	303	233	224	23	43	7	1191
2003	8	6	10019	10031	10010	265	327	214	0	13	30	9	2447
2003	8	7	10050	10066	10019	280	317	238	0	25	37	3	2401
2003	8	8	10027	10048	10013	231	272	212	63	13	30	6	308
2003	8	9	10002	10019	9986	254	316	203	0	20	37	13	2066
2003	8	10	10029	10038	10005	266	326	230	0	15	37	13	1708
2003	8	11	10067	10080	10035	274	342	212	0	28	57	15	2619
2003	8	12	10095	10109	10079	268	336	200	0	13	23	10	1904
2003	8	13	10091	10096	10080	266	317	226	0	28	47	10	2291
2003	8	14	10114	10125	10093	249	300	207	0	20	33	9	2068
2003	8	15	10121	10127	10112	246	265	233	-999	15	37	15	482
2003	8	16	10138	10152	10125	235	289	187	0	15	27	7	2043
2003	8	17	10142	10156	10121	248	295	203	0	20	33	6	1847
2003	8	18	10110	10131	10086	256	305	213	0	23	33	9	1843
2003	8	19	10092	10106	10082	266	312	233	0	18	40	7	1784
2003	8	20	10097	10109	10085	274	318	233	0	23	30	6	1639
2003	8	21	10100	10116	10077	275	311	232	0	25	37	4	1329
2003	8	22	10074	10086	10062	286	323	260	-999	8	43	4	1155
2003	8	23	10089	10102	10073	256	293	233	129	10	37	4	176
2003	8	24	10085	10101	10067	251	310	210	0	10	30	7	2001
2003	8	25	10084	10095	10069	254	302	222	0	13	23	8	1466
2003	8	26	10071	10087	10059	252	284	226	120	23	47	10	448
2003	8	27	10052	10077	10035	251	291	220	0	13	33	7	1728
2003	8	28	10098	10147	10053	206	250	173	189	30	53	2	138
2003	8	29	10181	10197	10147	207	262	161	-999	10	40	6	1850
2003	8	30	10131	10169	10103	215	270	187	0	25	53	12	2024
2003	8	31	10117	10127	10105	214	280	155	0	23	33	10	2243
2003	9	1	10132	10142	10116	207	244	181	0	10	37	7	1195
2003	9	2	10157	10167	10143	192	221	169	0	18	27	7	702
2003	9	3	10176	10193	10160	216	265	174	0	3	27	6	1134
2003	9	4	10142	10180	10120	206	230	188	129	15	27	4	225
2003	9	5	10121	10132	10113	212	254	177	1	13	27	12	1133
2003	9	6	10128	10143	10113	225	267	207	0	10	33	6	1177
2003	9	7	10099	10121	10078	229	275	200	0	23	27	7	1582
2003	9	8	10093	10108	10065	219	270	194	10	13	47	13	1094
2003	9	9	10096	10105	10080	213	267	173	0	43	70	14	2193
2003	9	10	10110	10123	10093	223	294	159	0	15	27	9	2142
2003	9	11	10114	10133	10101	227	299	163	0	18	30	8	1950
2003	9	12	10095	10115	10065	229	289	167	0	10	27	9	1771
2003	9	13	10060	10081	10049	244	315	187	0	15	23	13	1554
2003	9	14	10153	10179	10081	224	265	205	0	40	63	4	667
2003	9	15	10120	10157	10087	235	296	187	0	8	27	4	1317
2003	9	16	10107	10118	10092	247	300	203	0	20	33	5	1106
2003	9	17	10122	10128	10112	201	251	173	147	28	57	3	10
2003	9	18	10150	10169	10128	195	223	177	0	18	30	1	711
2003	9	19	10206	10220	10169	179	235	131	0	10	40	16	1131
2003	9	20	10194	10208	10170	187	263	129	0	5	20	10	1799
2003	9	21	10167	10187	10147	202	274	144	0	13	30	10	1839
2003	9	22	10131	10156	10104	206	263	167	0	20	43	7	1453
2003	9	23	10135	10140	10118	211	260	182	3	25	47	4	1373
2003	9	24	10149	10183	10128	222	274	167	-999	23	47	6	995
2003	9	25	10162	10176	10138	226	270	206	0	8	23	15	1053
2003	9	26	10162	10180	10130	212	232	193	9	33	60	3	327
2003	9	27	10146	10155	10135	158	204	149	47	33	53	2	117
2003	9	28	10192	10205	10155	188	247	150	-999	13	37	3	1631
2003	9	29	10213	10234	10192	185	240	132	-999	13	43	6	1261
2003	9	30	10162	10180	10147	154	185	144	50	13	27	10	255
2003	10	1	10171	10185	10148	170	222	128	0	25	77	14	1683
2003	10	2	10244	10257	10184	158	201	137	0	35	67	15	908
2003	10	3	10282	10304	10256	144	206	93	0	28	53	15	1890
2003	10	4	10268	10286	10243	148	212	100	0	15	33	8	1050
2003	10	5	10231	10254	10209	156	211	105	0	23	53	10	1475
2003	10	6	10215	10237	10195	144	193	110	0	18	37	8	1219
2003	10	7	10173	10199	10147	154	189	127	0	20	47	8	654
2003	10	8	10137	10157	10124	180	210	168	0	20	40	7	523
2003	10	9	10158	10167	10138	179	211	169	0	3	13	8	216
2003	10	10	10177	10194	10167	164	187	154	324	25	87	16	186
2003	10	11	10200	10231	10167	75	155	51	1070	55	73	16	0
2003	10	12	10254	10286	10229	71	105	47	176	23	63	16	659
2003	10	13	10270	10300	10237	105	150	66	0	8	23	7	1537
2003	10	14	10247	10277	10232	110	159	66	0	65	113	14	1730
2003	10	15	10217	10235	10189	127	192	64	0	25	57	15	1644
2003	10	16	10211	10233	10185	149	215	90	0	30	40	13	1616
2003	10	17	10178	10190	10162	144	220	83	0	25	60	14	1564
2003	10	18	10253	10282	10191	141	204	79	0	15	57	14	1531
2003	10	19	10215	10246	10183	139	205	72	0	18	33	9	1128
2003	10	20	10135	10184	10102	138	193	113	11	20	30	11	1011
2003	10	21	10136	10170	10117	137	212	85	0	43	113	14	1349
2003	10	22	10249	10276	10170	92	139	47	0	38	130	14	1552
2003	10	23	10214	10257	10164	97	172	48	0	25	47	9	1372
2003	10	24	10147	10170	10126	118	192	57	0	35	73	15	1385
2003	10	25	10177	10203	10148	129	216	59	0	15	37	14	1374
2003	10	26	10099	10152	10062	133	229	71	0	10	30	8	1159
2003	10	27	10111	10182	10048	129	191	87	0	35	117	13	1246
2003	10	28	10234	10255	10183	107	181	43	0	18	30	8	1319
2003	10	29	10219	10241	10194	113	184	74	0	8	23	7	908
2003	10	30	10170	10200	10145	121	187	80	0	3	20	6	624
2003	10	31	10125	10157	10097	120	186	83	0	3	20	15	525
2003	11	1	10097	10108	10078	139	204	96	0	15	27	8	798
2003	11	2	10163	10232	10090	124	165	89	0	53	100	15	1035
2003	11	3	10258	10282	10233	83	144	31	0	23	33	15	1300
2003	11	4	10180	10233	10157	102	131	74	0	28	43	8	413
2003	11	5	10184	10211	10163	88	117	69	1	18	60	3	196
2003	11	6	10252	10275	10211	39	80	10	9	50	60	2	76
2003	11	7	10303	10322	10275	6	22	-11	100	33	63	15	903
2003	11	8	10311	10328	10302	5	32	-13	0	40	57	14	1125
2003	11	9	10318	10333	10305	12	42	-13	0	18	33	14	705
2003	11	10	10309	10316	10293	37	63	15	0	33	63	14	709
2003	11	11	10333	10358	10319	41	84	7	0	23	53	15	1017
2003	11	12	10280	10321	10257	45	103	6	0	8	20	7	828
2003	11	13	10243	10261	10227	50	121	1	0	15	33	8	864
2003	11	14	10206	10229	10187	70	123	43	0	18	33	9	607
2003	11	15	10249	10268	10207	54	96	30	0	40	80	14	1170
2003	11	16	10312	10333	10270	28	80	-14	0	15	43	16	989
2003	11	17	10289	10316	10255	28	76	-11	0	5	17	9	441
2003	11	18	10248	10265	10239	57	75	48	-999	3	17	7	191
2003	11	19	10235	10247	10219	48	60	43	76	8	23	16	62
2003	11	20	10192	10222	10174	51	73	41	13	23	40	10	492
2003	11	21	10303	10338	10200	21	67	-6	0	53	87	13	1145
2003	11	22	10292	10310	10268	24	76	-14	0	25	50	9	912
2003	11	23	10274	10284	10264	20	69	-4	0	10	30	9	644
2003	11	24	10275	10303	10256	28	77	-5	0	18	30	14	471
2003	11	25	10379	10416	10303	10	37	-4	0	35	53	4	601
2003	11	26	10361	10375	10342	-8	6	-26	19	18	33	3	65
2003	11	27	10342	10378	10316	2	14	-14	-999	13	23	2	58
2003	11	28	10292	10327	10264	17	36	3	0	20	33	13	56
2003	11	29	10280	10299	10262	-16	8	-35	0	18	33	13	60
2003	11	30	10245	10271	10222	8	25	-17	0	15	23	7	62
2003	12	1	10270	10287	10243	16	66	-5	0	20	33	14	627
2003	12	2	10274	10289	10250	-16	4	-41	0	0	20	9	351
2003	12	3	10288	10309	10259	7	41	-37	0	13	37	3	949
2003	12	4	10268	10291	10255	19	29	8	-999	8	23	15	346
2003	12	5	10259	10282	10245	25	59	8	-999	23	30	13	447
2003	12	6	10334	10368	10252	-27	15	-52	0	78	120	15	947
2003	12	7	10344	10373	10312	-34	29	-82	0	15	40	10	1007
2003	12	8	10345	10361	10313	-19	35	-51	0	20	73	15	1008
2003	12	9	10377	10398	10363	-25	46	-73	0	5	20	7	941
2003	12	10	10325	10363	10304	-18	4	-32	-999	8	23	14	365
2003	12	11	10316	10332	10308	-15	42	-59	0	28	60	16	982
2003	12	12	10326	10342	10316	-17	46	-57	0	23	53	14	937
2003	12	13	10309	10327	10293	-19	59	-69	0	8	17	12	930
2003	12	14	10289	10305	10273	-5	49	-63	0	20	30	16	443
2003	12	15	10315	10342	10284	-10	60	-54	0	10	40	16	992
2003	12	16	10234	10284	10211	-6	41	-42	0	35	123	15	677
2003	12	17	10271	10290	10234	-14	47	-57	0	23	57	15	903
2003	12	18	10314	10360	10275	-10	24	-32	0	45	90	14	847
2003	12	19	10344	10371	10329	-20	40	-69	0	28	70	14	967
2003	12	20	10338	10362	10326	-6	79	-59	0	15	33	14	935
2003	12	21	10279	10327	10248	-5	70	-55	0	3	23	9	835
2003	12	22	10214	10250	10192	2	101	-54	0	13	30	14	935
2003	12	23	10169	10196	10154	20	121	-57	0	20	23	10	945
2003	12	24	10194	10224	10161	34	104	-20	0	43	120	14	1002
2003	12	25	10294	10321	10224	-12	59	-38	0	63	143	14	1154
2003	12	26	10307	10321	10290	-20	46	-57	0	23	80	14	1120
2003	12	27	10297	10324	10273	-4	82	-62	0	20	33	10	879
2003	12	28	10243	10273	10214	-11	36	-44	0	15	27	8	581
2003	12	29	10303	10319	10242	17	72	-25	0	28	67	13	875
2003	12	30	10253	10324	10215	7	80	-45	0	13	37	10	884
2003	12	31	10213	10241	10206	-11	69	-75	0	8	20	10	849
2004	1	1	10208	10224	10185	1	69	-41	0	25	65	16	633
2004	1	2	10191	10223	10170	-2	87	-53	0	25	55	14	1037
2004	1	3	10251	10280	10198	-5	81	-52	0	15	29	9	965
2004	1	4	10263	10284	10250	-6	82	-58	0	10	18	8	793
2004	1	5	10275	10294	10266	-14	86	-71	0	13	27	16	872
2004	1	6	10266	10286	10250	-6	76	-40	0	13	18	11	652
2004	1	7	10361	10399	10264	-9	37	-37	0	23	62	1	1077
2004	1	8	10338	10391	10298	-27	21	-70	0	15	41	11	852
2004	1	9	10279	10304	10262	-17	63	-63	0	13	23	15	871
2004	1	10	10368	10389	10303	-21	27	-58	0	20	43	3	1002
2004	1	11	10298	10367	10259	-33	1	-56	0	18	33	9	539
2004	1	12	10289	10310	10260	-31	2	-60	0	50	136	16	1178
2004	1	13	10259	10293	10234	-40	38	-103	0	20	32	15	965
2004	1	14	10232	10247	10218	-23	31	-55	0	13	20	9	581
2004	1	15	10312	10341	10247	-28	2	-47	0	35	63	5	740
2004	1	16	10331	10354	10312	-34	1	-52	0	18	36	5	596
2004	1	17	10297	10317	10277	-45	-12	-78	0	15	33	14	437
2004	1	18	10279	10299	10261	-44	14	-88	-999	38	89	15	1184
2004	1	19	10261	10279	10254	-35	32	-77	0	30	61	15	1255
2004	1	20	10278	10322	10236	-62	-18	-99	0	48	105	16	1200
2004	1	21	10313	10340	10297	-96	-47	-130	0	38	84	16	1355
2004	1	22	10272	10303	10245	-72	-15	-127	0	15	32	16	1073
2004	1	23	10281	10312	10250	-61	-22	-85	0	50	92	16	1320
2004	1	24	10307	10330	10297	-62	-18	-98	0	55	99	16	1402
2004	1	25	10289	10320	10272	-60	11	-113	0	15	51	16	1341
2004	1	26	10262	10281	10242	-39	33	-92	0	25	72	1	1265
2004	1	27	10260	10290	10221	-18	60	-71	0	33	55	16	1414
2004	1	28	10164	10222	10141	-17	71	-85	0	23	36	12	1196
2004	1	29	10182	10216	10145	-27	27	-74	0	23	51	6	928
2004	1	30	10237	10255	10216	-15	19	-40	-999	15	34	6	432
2004	1	31	10217	10245	10198	-10	21	-42	-999	13	22	4	360
2004	2	1	10230	10244	10211	-6	29	-30	0	38	98	16	1225
2004	2	2	10247	10271	10224	-25	13	-53	0	53	111	16	1463
2004	2	3	10202	10233	10180	-28	36	-80	0	20	81	16	1406
2004	2	4	10216	10243	10180	-31	13	-68	0	58	114	16	1488
2004	2	5	10266	10288	10242	-46	14	-95	0	28	123	16	1502
2004	2	6	10270	10287	10239	-32	7	-71	0	45	110	16	1453
2004	2	7	10254	10294	10215	-4	90	-88	0	30	59	13	1483
2004	2	8	10267	10295	10218	7	73	-34	0	25	61	16	1470
2004	2	9	10293	10321	10266	-16	66	-73	0	18	31	10	1397
2004	2	10	10233	10266	10215	8	100	-44	0	20	35	15	1223
2004	2	11	10289	10315	10234	18	93	-26	0	15	25	15	944
2004	2	12	10264	10303	10208	28	130	-47	0	18	34	10	1260
2004	2	13	10107	10208	10052	65	126	-3	0	38	134	16	688
2004	2	14	10179	10207	10115	44	123	0	0	25	103	15	1555
2004	2	15	10214	10266	10166	18	93	-10	0	40	92	5	1288
2004	2	16	10229	10277	10191	17	79	-22	0	20	72	6	1121
2004	2	17	10164	10213	10120	37	157	-34	0	18	41	10	1206
2004	2	18	10126	10144	10109	56	166	-14	0	13	35	11	1138
2004	2	19	10183	10209	10124	56	128	13	0	28	54	6	869
2004	2	20	10206	10223	10188	50	105	5	0	15	38	4	711
2004	2	21	10175	10198	10157	44	68	14	109	25	52	4	175
2004	2	22	10222	10237	10199	35	89	-3	0	38	59	16	2043
2004	2	23	10191	10235	10143	59	124	12	0	33	64	11	1534
2004	2	24	10137	10177	10101	86	142	36	0	35	57	10	1723
2004	2	25	10143	10181	10080	44	97	21	0	58	137	16	2110
2004	2	26	10184	10206	10157	41	101	-8	0	25	54	1	2086
2004	2	27	10120	10198	10059	57	144	-2	0	28	59	12	1508
2004	2	28	10115	10201	10028	59	97	28	0	58	136	16	2082
2004	2	29	10223	10248	10198	18	52	-19	0	23	49	2	1154
2004	3	1	10228	10252	10204	10	55	-17	0	22	60	5	1780
2004	3	2	10235	10255	10210	5	32	-15	-999	21	33	7	816
2004	3	3	10202	10251	10161	8	63	-51	0	39	119	16	2052
2004	3	4	10133	10164	10110	31	91	-27	0	14	57	9	1307
2004	3	5	10220	10276	10141	0	36	-29	0	37	114	16	1776
2004	3	6	10311	10340	10276	5	59	-41	0	29	67	15	2194
2004	3	7	10314	10350	10281	38	114	-32	0	21	52	1	2216
2004	3	8	10177	10282	10124	69	176	8	0	25	34	11	1644
2004	3	9	10017	10128	9949	120	225	40	0	32	52	10	1616
2004	3	10	10095	10167	9966	107	145	93	0	64	142	16	1652
2004	3	11	10203	10228	10167	81	155	31	0	22	57	11	1570
2004	3	12	10175	10199	10151	99	182	29	0	22	38	12	1785
2004	3	13	10225	10249	10163	78	112	48	0	42	86	5	1658
2004	3	14	10205	10254	10161	65	135	2	0	20	42	6	1797
2004	3	15	10088	10164	10043	93	128	57	0	20	38	12	411
2004	3	16	10104	10156	10068	80	99	65	0	35	71	5	609
2004	3	17	10302	10327	10156	38	108	-4	0	43	109	1	2040
2004	3	18	10286	10316	10248	56	124	-7	0	26	56	11	2027
2004	3	19	10220	10258	10187	74	128	33	0	32	56	10	1528
2004	3	20	10245	10274	10204	72	139	17	0	35	64	9	1899
2004	3	21	10215	10251	10185	77	127	31	0	23	34	8	1041
2004	3	22	10190	10214	10155	98	160	31	0	27	60	10	1435
2004	3	23	10171	10205	10146	102	162	54	0	40	109	16	2043
2004	3	24	10239	10263	10205	84	123	31	0	23	50	1	1418
2004	3	25	10196	10221	10170	90	173	21	0	17	40	13	2084
2004	3	26	10180	10203	10149	128	206	52	0	31	53	10	2069
2004	3	27	10151	10185	10112	149	220	89	0	35	63	11	2103
2004	3	28	10130	10150	10114	153	214	114	0	27	61	10	1463
2004	3	29	10134	10166	10085	150	220	113	0	56	112	1	1679
2004	3	30	10190	10215	10155	94	159	13	0	26	103	16	2649
2004	3	31	10165	10185	10139	85	117	64	0	36	72	5	1211
2004	4	1	10135	10180	10111	84	153	28	86	39	90	15	2174
2004	4	2	10182	10231	10120	79	125	41	0	42	87	16	2188
2004	4	3	10270	10302	10230	87	148	30	0	27	45	15	2281
2004	4	4	10185	10265	10121	126	201	61	0	49	70	11	2134
2004	4	5	10105	10133	10088	123	162	71	0	31	55	10	1410
2004	4	6	10201	10237	10121	109	150	91	0	27	78	5	1086
2004	4	7	10230	10269	10186	126	199	34	0	32	70	14	2413
2004	4	8	10125	10192	10072	180	281	84	0	42	60	12	2243
2004	4	9	10093	10114	10068	176	251	99	0	23	50	12	1925
2004	4	10	10076	10089	10051	193	260	125	0	31	70	12	1622
2004	4	11	10098	10113	10076	190	272	106	0	21	37	12	1914
2004	4	12	10129	10151	10105	161	205	137	17	42	74	7	1399
2004	4	13	10186	10204	10128	149	205	133	0	41	85	8	1981
2004	4	14	10150	10187	10106	183	263	110	0	24	44	11	2055
2004	4	15	10057	10122	10015	214	300	143	0	32	56	14	2089
2004	4	16	10052	10071	10038	195	272	138	0	32	63	7	2116
2004	4	17	10040	10057	10008	200	295	134	0	21	45	9	1856
2004	4	18	10045	10067	10019	214	285	142	0	28	57	8	1876
2004	4	19	10016	10036	9992	211	304	140	0	24	46	6	1894
2004	4	20	10109	10152	10036	181	211	161	0	58	90	5	1306
2004	4	21	10011	10094	9962	190	274	116	0	19	35	5	1786
2004	4	22	10118	10155	9991	198	241	152	0	37	87	5	2398
2004	4	23	10219	10242	10155	144	173	129	0	24	56	8	1823
2004	4	24	10199	10233	10153	139	199	78	0	23	53	11	1175
2004	4	25	10147	10165	10130	126	161	102	137	32	58	5	310
2004	4	26	10118	10155	10086	102	119	90	111	47	68	4	538
2004	4	27	10140	10164	10105	140	210	72	0	35	54	11	2542
2004	4	28	10081	10120	10044	174	242	113	0	38	53	10	2201
2004	4	29	10079	10126	10052	203	241	172	-999	38	95	5	928
2004	4	30	10198	10224	10127	157	204	126	-999	33	90	5	2084
2004	5	1	10176	10218	10131	157	211	88	0	26	45	7	2065
2004	5	2	10126	10147	10112	159	204	139	22	21	65	16	1175
2004	5	3	10137	10155	10102	156	211	126	2	61	90	16	1986
2004	5	4	10077	10136	10021	191	278	96	0	31	59	14	2536
2004	5	5	10033	10053	10016	214	290	136	0	29	64	16	2363
2004	5	6	10124	10149	10053	189	268	137	0	28	57	6	2373
2004	5	7	10100	10148	10056	189	276	125	0	14	36	6	1751
2004	5	8	10034	10077	9996	213	287	149	0	25	64	7	2056
2004	5	9	10051	10078	10025	170	206	148	0	34	50	6	1560
2004	5	10	10072	10103	10032	205	268	150	-999	25	46	7	1408
2004	5	11	10124	10146	10103	179	197	159	-999	24	41	7	588
2004	5	12	10052	10119	10002	197	262	131	-999	27	76	16	1920
2004	5	13	10104	10125	10039	227	299	138	0	26	62	16	2581
2004	5	14	10113	10130	10090	222	285	144	0	29	66	10	1997
2004	5	15	10099	10112	10079	194	219	174	-999	20	52	11	722
2004	5	16	10077	10112	10044	143	183	126	200	23	67	16	364
2004	5	17	10049	10073	10029	178	265	106	-999	16	42	1	2265
2004	5	18	10037	10081	9981	211	274	152	0	20	50	12	2620
2004	5	19	9927	9984	9878	249	327	194	0	36	60	1	2316
2004	5	20	10004	10018	9931	215	259	134	0	29	59	16	2889
2004	5	21	10021	10033	10002	205	275	134	0	11	49	16	2712
2004	5	22	10056	10086	10023	203	249	159	0	31	67	4	2674
2004	5	23	10077	10106	10034	232	317	142	0	23	53	12	2605
2004	5	24	10052	10076	10013	264	342	195	0	29	51	10	2439
2004	5	25	10060	10100	10025	206	286	159	166	31	67	16	607
2004	5	26	10139	10160	10100	184	235	146	47	31	55	4	2016
2004	5	27	10110	10147	10078	187	215	168	0	15	26	7	847
2004	5	28	10057	10093	10016	235	316	163	0	25	36	15	2441
2004	5	29	10114	10142	10052	208	271	188	-999	24	61	16	534
2004	5	30	10126	10146	10093	214	271	169	0	30	87	16	2906
2004	5	31	10147	10173	10109	238	313	140	0	23	41	13	2863
2004	6	1	10143	10158	10119	258	327	184	0	34	54	10	2770
2004	6	2	10152	10168	10122	240	312	167	0	27	60	7	2450
2004	6	3	10155	10176	10134	246	317	172	0	22	47	9	2306
2004	6	4	10163	10173	10151	242	273	217	-999	23	39	2	606
2004	6	5	10171	10181	10159	208	238	194	4	14	32	4	646
2004	6	6	10120	10163	10085	207	254	177	0	18	40	10	1496
2004	6	7	10102	10115	10083	196	280	167	1	19	72	5	1507
2004	6	8	10105	10135	10060	232	303	157	0	20	44	10	2375
2004	6	9	10097	10120	10073	273	339	203	-999	19	69	3	2257
2004	6	10	10128	10149	10101	286	369	204	0	14	48	8	2346
2004	6	11	10128	10143	10091	303	383	225	0	13	34	9	2127
2004	6	12	10180	10208	10129	268	324	237	0	28	71	5	2261
2004	6	13	10131	10177	10089	247	313	170	0	12	28	7	1451
2004	6	14	10087	10110	10047	275	349	213	-999	17	65	11	1398
2004	6	15	10097	10113	10077	253	305	206	0	24	52	9	1941
2004	6	16	10063	10097	10019	192	252	163	278	41	81	5	291
2004	6	17	10039	10057	10021	207	261	162	3	22	54	1	1778
2004	6	18	10018	10043	10001	234	279	199	2	20	46	7	2042
2004	6	19	10015	10032	9997	228	261	211	21	14	36	4	1313
2004	6	20	10009	10027	9981	240	286	201	0	17	39	7	1918
2004	6	21	9978	10005	9949	259	305	224	-999	23	38	8	1722
[truncated: 3,115 more rows]

## Sheet: water quality 
year	month	day	Water Temperature	pH	DO	permanganate index	NH4-N	NO3-N	phosphate	TP	TN	Chl-a	Tran	Cond	CL	NO2-N	BOD	Hard	SAL	suspended solids	soluble solids	total solids
			℃		mg/L		mg/L	mg/L	mg/L	mg/L	mg/L	mg/L	mm		mg/L	mg/L	mg/L			mg/L	mg/L	mg/L
2008	1	1	1	8.5	11.4	3.5	0.06	1.73	0.034	0.02	2.4	0.0041	-	506	33.6	0.038	2.2	235	320	5	312	317
2008	1	15	2	8.4	13.5	3.3	0.23	1.82	0.029	0.02	2.4	0.0046	-	515	31.6	0.031	2.2	256	302	2	298	300
2008	2	1	2	8.4	12.4	3.4	0.16	1.48	0.023	0.02	2.27	0.004	-	569	30.5	0.033	2.3	264	268	2	258	260
2008	2	15	2	8.4	13.1	3.6	0.11	0.98	0.091	0.02	2.26	0.0033	-	570	30.5	0.022	3.3	262	302	2	300	302
2008	3	1	7	8.4	11.4	3.4	0.15	1.37	0.04	0.02	2.13	0.0046	-	507	30.5	0.016	<2.0	237	344	2	336	338
2008	3	15	7	8.3	10.9	3.3	0.37	1.32	<0.012	0.01	1.8	0.0024	-	510	29.5	0.014	<2.0	233	326	1	328	329
2008	4	1	11	8.7	11.1	3.2	0.2	1	0.023	0.02	1.12	0.0031	-	502	29.5	0.014	2	229	328	1	322	323
2008	4	15	16	8.6	10.7	2.8	0.08	1.02	0.07	0.02	1.29	0.0018	300	501	29.3	0.009	〈2.0	198	300	2	292	294
2008	5	1	17	9.6	11.7	2.7	∠0.05	0.64	0.064	0.02	1.48	0.0025	300	422	31.5	0.014	∠2.0	162	302	1	298	299
2008	5	15	17.5	9.8	11.5	3.2	<0.05	1.22	0.139	0.03	1.63	0.0036	380	395	31.5	0.022	<2.0	146	304	4	300	304
2008	6	1	22	8.7	8.8	3.5	0.09	1.68	0.226	0.03	2.06	0.0033	280	448	31.5	0.046	2.7	167	338	3	314	317
2008	6	15	24	8.3	8.6	3.7	0.22	1.3	0.025	0.02	2.07	0.0035	170	473	33.2	0.048	2.9	164	344	1	332	333
2008	7	1	26	7.6	7.5	3.9	0.26	0.79	0.06	0.04	2.54	0.0044	155	473	31	0.051	<2.0	162	346	3	338	341
2008	7	15	27	8.3	8.9	4	0.32	0.64	0.05	0.03	1.53	0.0044	120	446	31.3	0.047	2.6	166	338	3	328	331
2008	8	1	27	8.3	7.1	4.4	0.23	0.63	0.035	0.03	1.14	0.0038	120	447	32.1	0.041	<2.0	123	316	5	300	305
2008	8	15	29	8.8	8.7	4.8	0.19	0.5	0.07	0.04	1.12	0.0046	120	430	31.3	0.027	〈2.0	146	284	4	272	276
2008	9	1	29	8.8	8.5	4	0.17	1.52	0.059	0.03	2.06	0.0048	120	462	31.3	0.07	<2.0	171	322	3	310	313
2008	9	15	24	8.8	8.8	3.9	0.14	1.26	0.034	0.04	2.16	0.0051	110	456	31.3	0.08	2.8	173	300	2	290	292
2008	10	1	20	8.7	9	3.7	0.12	1.5	0.016	0.04	2.14	0.0047	100	480	32.3	0.093	2.6	189	296	2	290	292
2008	10	15	19	8.8	8.4	3.4	0.12	1.4	〈0.012	0.02	1.74	0.004	170	470	32.3	0.08	2.8	196	360	3	350	353
2008	11	1	12	8.6	9.8	3	0.25	1.82	<0.012	0.02	1.77	0.0036	-	493	31.8	0.072	3.1	199	282	2	278	280
2008	11	15	10	8.1	7.8	3.4	0.36	1.2	0.021	0.02	1.56	0.0034	-	392	27.1	0.062	4	195	304	2	270	272
2008	12	1	4	8	6.6	3.8	0.44	1.68	0.061	0.03	2.23	0.0032	-	342	29.6	0.054	3.3	215	306	1	300	301
2008	12	15	3	8	9.6	2.4	0.28	2.25	0.086	0.02	2.6	0.0034	-	423	29.1	0.056	2	221	322	4	308	312
2009	1	1	1	8.1	12.2	3	0.35	2.51	0.037	0.02	2.96	0.0029	-	366	32.2	0.044	3.5	242	324	1	320	321
2009	1	15	2	8.2	12.6	3.1	0.42	2.54	0.017	0.04	2.78	0.005	-	385	32.7	0.04	5.3	239	318	2	310	312
2009	2	15	2	7.9	13.3	2.9	0.3	2.5	0.017	0.01	2.72	0.0033	-	345	27.6	0.037	3.9	215	298	1	292	293
2009	3	1	4	8	11.6	3	0.2	2.37	0.022	0.04	3.18	0.0035	-	380	29.1	0.023	3.3	233	360	2	350	352
2009	3	15	8	8.3	11	2.9	0.3	2.29	0.025	0.02	3.11	0.0035	-	425	30.1	0.027	4.3	251	314	2	308	310
2009	4	1	9	8.3	12	2.7	0.24	2.3	0.05	0.03	2.7	0.0048	-	408	31.1	0.02	4.8	233	326	3	320	323
2009	4	15	13	8.8	11.8	2.6	0.21	2.19	0.081	0.03	2.73	0.0046	240	371	30.6	0.017	＜2.0	201	332	3	320	323
2009	5	1	17	9.6	13	3	0.12	2.17	0.03	0.01	2.34	0.0035	200	501	31.5	0.022	＜2.0	167	386	2	380	382
2009	5	15	19	9.9	11.1	3.1	0.15	2.09	0.099	0.03	2.58	0.0039	200	353	32.2	0.02	2.7	165	272	2	266	268
2009	6	1	23	9.2	9.3	3.7	0.09	2.11	0.135	0.03	2.38	0.0046	190	356	34.9	0.033	2	171	264	2	260	262
2009	6	15	24.6	8.3	7.4	3.4	0.06	1.69	0.093	0.03	2.14	0.0059	100	354	33.8	0.055	<2.0	193	312	2	306	308
2009	7	1	25	8.2	8.8	4.3	0.14	1.06	0.124	0.04	1.7	0.0045	140	359	34.4	0.058	2.8	179	324	3	316	319
2009	7	15	25	8.3	6.8	4.3	0.19	0.76	0.051	0.03	1.69	0.0087	100	350	32.6	0.05	2.6	183	336	7	320	327
2009	8	1	31	8.4	9.2	4.9	0.22	0.51	0.061	0.04	1.79	0.009	75	409	33.6	0.042	4.3	168	324	11	310	321
2009	8	15	27.5	8.9	7.1	4.1	0.22	0.39	0.047	0.03	1.31	0.01	70	414	34.2	0.035	2.8	153	324	11	310	321
2009	9	1	26	8.9	8.6	4.5	0.24	0.32	0.061	0.05	1.02	0.0149	60	435	33.1	0.023	<2.0	154	320	10	306	316
2009	9	15	21.5	8.7	9.2	4.9	0.27	0.22	0.124	0.04	1.07	0.0144	70	453	37.8	0.02	<2.0	175	312	6	302	308
2009	10	1	21	8.7	8.8	4.2	0.24	0.24	0.057	0.04	1.1	0.0102	110	474	32.6	0.024	2.2	170	312	5	300	305
2009	10	15	15	8.4	9	3.3	0.44	0.25	0.023	0.02	0.9	0.0095	110	479	33.6	0.021	3.7	185	328	5	320	325
2009	11	1	6	8.4	9.9	1.9	0.41	0.48	0.023	0.03	1.18	0.0104	-	508	34.2	0.023	2	196	304	6	296	302
2009	11	15	4	8.4	9.8	3.3	0.47	1.03	0.023	0.02	1.52	0.0081	-	526	33.6	0.033	<2.0	218	302	5	296	301
2009	12	1	-	8.5	13.5	3.4	0.28	1.68	0.067	0.02	2.32	0.0098	-	564	33.6	0.043	2.7	229	326	2	320	322
2009	12	15	1	8.5	13.5	3	0.43	1.74	0.013	0.02	2.54	0.004	-	643	35.7	0.04	2.9	236	322	3	310	313
2010	1	1	-	8.6	12.9	3.4	0.22	1.55	0.068	0.02	2.64	0.0119	-	590	33.6	0.033	2.9	209	320	3	312	315
2010	1	15	-	8.8	14.7	3.2	0.59	1.7	0.039	0.03	2.5	0.0115	-	427	33.6	0.031	2	207	316	3	310	313
2010	2	15	-	8.8	13.9	3.2	0.53	1.59	0.015	0.03	2.46	0.008	-	590	32.6	0.032	2.6	207	346	3	338	341
2010	3	1	1	8.6	12.7	3	0.17	1.31	0.03	0.03	2.01	0.0083	-	500	31.1	0.033	3.6	201	304	3	298	301
2010	3	15	3	8.6	14.5	3.6	0.19	1.6	0.025	0.02	2.26	0.0063	-	565	36.7	0.028	2.5	229	332	6	312	318
2010	4	1	7	8.1	11.9	3.6	0.11	1.66	0.02	0.02	1.97	0.0036	-	585	39.9	0.028	2.3	200	356	3	310	313
2010	4	15	11	7.9	10.6	3	0.11	1.4	0.059	0.04	2.02	0.0063	390	547	37.2	0.023	<2.0	238	330	2	316	318
2010	5	1	12	8.2	10.4	3.5	0.12	1.22	0.054	0.03	1.35	0.0029	290	490	38.2	0.015	<2.0	231	372	3	362	365
2010	5	15	19	8.3	10.3	2.7	0.14	2.09	0.059	0.03	2.33	0.0058	200	500	38.2	0.028	<2.0	223	356	3	330	333
2010	6	1	19	8.3	10.3	2.7	0.14	2.09	0.059	0.03	2.33	0.0058	200	500	38.2	0.028	<2.0	223	356	3	330	333
2010	6	15	24	8.2	8.8	3.9	0.21	1.44	<0.012	0.03	1.75	0.0061	150	476	45.9	0.038	<2.0	209	426	4	414	418
2010	7	1	29	8.2	9.8	3.1	0.25	1.19	0.03	0.02	1.49	0.0036	160	529	39.3	0.038	<2.0	206	346	2	336	338
2010	7	15	25.1	8.7	9.2	3.6	0.22	0.69	0.012	0.02	1.62	0.01	130	480	38.5	0.034	<2.0	191	320	5	294	299
2010	8	1	31	8.9	9.1	4.4	0.22	0.34	<0.012	0.02	0.96	0.0084	100	436	37.7	0.027	<2.0	174	382	9	370	379
2010	8	15	28.5	9	7.3	5.1	0.29	0.08	0.048	0.03	0.6	0.0061	83	430	37.2	0.016	<2.0	169	322	8	292	300
2007	1	4	1	7.9	9.5	3	0.25	2.32	0.018	0.02	2.67	0.0018	-	477	25.6	0.073	<2.0	200	306	8	300	308
2007	1	17	2	7.8	13.2	3.7	0.12	2.26	0.028	0.02	2.59	0.0035	-	504	26.7	0.038	2.1	229	364	16	298	314
2007	2	1	2	8	13.4	3.2	0.18	2.14	0.022	0.03	2.54	0.0036	-	483	23.4	0.017	<2.0	207	304	8	300	308
2007	2	14	3	8	12.7	3.5	0.23	1.95	0.042	0.02	2.49	0.0038	-	540	24.5	0.026	2.1	227	342	4	320	324
2007	3	1	4	7.8	12	3.8	0.28	1.84	0.032	0.04	2.11	0.0028	-	507	24	0.023	<2.0	221	302	6	284	290
2007	3	15	6	8	12.8	3.8	0.27	1.85	0.05	0.02	2.21	0.0043	-	527	24.5	0.02	2.1	222	320	5	278	283
2007	4	2	9	8.1	10.3	3.8	0.26	1.66	0.055	0.04	1.96	0.0044	-	491	25.1	0.015	<2.0	219	300	4	258	262
2007	4	16	12	8.2	12	3.4	0.2	1.4	0.099	0.02	1.95	0.0027	250	497	23.7	0.012	<2.0	203	304	4	284	288
2007	5	1	18	8.8	12.8	3.2	0.17	1.38	0.064	0.03	1.56	0.0038	220	465	25.7	0.017	<2.0	169	300	4	290	294
2007	5	15	20	8.6	9.1	3.4	0.15	1.23	0.05	0.03	1.59	0.0038	150	493	27.1	0.023	<2.0	175	304	4	298	302
2007	6	1	20	8.8	8.3	3.6	0.11	1.15	0.06	0.02	1.79	0.0063	250	438	29.3	0.033	<2.0	168	278	5	268	273
2007	6	14	24	8.9	9	3.7	0.11	1.17	0.054	0.04	1.37	0.0054	225	445	30.4	0.041	<2.0	181	280	4	270	274
2007	7	2	27	8.7	8.3	4.7	0.13	0.81	0.054	0.03	1.31	0.0074	175	463	32.3	0.041	<2.0	190	330	6	320	326
2007	7	16	29	8.9	9.1	4.6	0.13	0.29	0.045	0.03	1.17	0.0087	120	429	33.3	0.027	<2.0	163	292	4	272	276
2007	8	2	30	9	9.5	4.7	0.17	0.22	0.063	0.03	0.82	0.0108	100	408	32.3	0.019	2.1	155	270	7	260	267
2007	8	15	29	8.7	10.8	4.3	0.16	<0.08	0.095	0.03	0.57	0.0076	100	382	32.3	0.011	<2.0	163	216	7	204	211
2007	9	3	27	8.7	8.2	4.6	0.25	0.13	0.045	0.03	0.54	0.0083	80	400	30.3	0.005	<2.0	144	232	3	226	229
2007	9	17	23	8.9	7.9	5.9	0.26	0.12	0.029	0.04	0.65	0.012	70	400	30.2	0.012	<2.0	155	296	7	288	295
2007	10	1	21	8.9	7.7	5.3	0.17	0.1	<0.012	0.06	0.8	0.0082	90	419	33.3	0.01	<2.0	181	314	11	300	311
2007	10	15	17	8.7	8.4	3.7	0.27	0.76	0.054	0.04	1.79	0.0041	110	458	33.1	0.063	<2.0	188	344	4	338	342
2007	11	1	12	8.5	9.2	3.6	0.39	0.53	0.075	0.03	1.63	0.0047	-	450	33.1	0.061	<2.0	192	316	9	298	307
2007	11	15	10	8.5	10.9	3.9	0.25	1.1	0.017	0.03	1.6	0.0048	-	502	32.6	0.059	〈2.0	206	304	4	300	304
2007	12	3	4	8.5	11.1	3.4	0.35	1.5	0.049	0.02	2.2	0.0043	-	467	33.6	0.042	2.3	239	326	9	312	321
2007	12	17	1	8.4	10.1	3.1	0.21	1.77	<0.012	0.03	2.09	0.0043	-	490	31.6	0.039	2.3	227	332	5	324	329
2006	1	1	1	8	15.3	3.6	0.13	1.25	-	0.02	1.67	0.0022	-	437	26.2	0.035	2.8	229	348	2	346	348
2006	1	16	2	8.1	15.1	3.9	0.09	1.27	-	0.03	1.53	0.0018	-	447	26.3	0.027	0.7	238	316	1	315	316
2006	2	1	1	7.9	7.3	1.8	0.05	0.51	-	0.02	0.6	0.0042	-	185	12.1	0.009	1.1	76.1	302	1	301	302
2006	2	15	3	7.8	10.9	4.3	0.43	1.44	-	0.04	2.86	0.0014	-	297	15.8	0.028	1.5	169	262	7	255	262
2006	3	1	3	8.1	9.8	2.7	0.14	0.76	-	0.02	1.3	0.0016	-	248	15.6	0.01	1	133	240	12	228	240
2006	3	16	5	8.2	12.5	3.2	0.12	1.44	-	0.03	1.92	0.0024	-	455	22.5	0.014	1.5	208	250	8	242	250
2006	4	3	10	8.4	11.5	4.2	0.13	1.31	-	0.03	1.76	0.006	-	438	25.3	0.011	1.6	199	274	1	273	274
2006	4	14	12	8.5	12	3.8	0.16	1.23	-	0.04	1.77	0.0088	-	428	25.1	0.007	1.8	192	314	9	305	314
2006	5	1	16.2	9	14.9	2.9	0.12	2.22	-	0.03	2.9	0.005	150	430	27.6	0.026	1.2	165	296	3	293	296
2006	5	16	19	9.3	13.1	3.1	0.1	2.39	-	0.04	2.74	0.0109	175	427	22.6	0.036	2.8	174	286	8	278	286
2006	6	1	22	9.3	11.3	4.2	0.14	1.79	-	0.05	2.38	0.0153	130	414	23.2	0.041	2	165	296	6	290	296
2006	6	15	23	8.6	7.7	3.7	0.14	1.9	-	0.04	2.16	0.0041	200	450	24.6	0.062	0.8	202	316	9	307	316
2006	7	3	26	8.7	9.5	4.8	0.15	1.33	0.028	0.03	1.72	0.0068	140	443	23.8	0.047	1.7	178	292	8	284	292
2006	7	17	28	8.5	8.7	4.2	0.14	0.81	0.034	0.04	1.03	0.0116	120	427	25.6	0.031	1.1	180	320	2	318	320
2006	8	1	28	8.6	9.3	4.2	0.15	0.56	0.069	0.04	1.09	0.0061	110	421	24.6	0.017	1.5	165	304	5	299	304
2006	8	14	27	8.6	7.8	5.6	0.19	0.09	0.085	0.05	1.09	0.0156	70	388	22.9	0.017	1.9	144	306	8	298	306
2006	9	1	26	8.4	7.6	6.3	0.25	<0.08	0.039	0.05	1.03	0.0193	65	383	22.7	0.01	2.6	139	246	12	234	246
2006	9	14	23	8.7	10.4	6.2	0.31	<0.08	0.065	0.05	0.81	0.023	60	389	22.4	0.011	1.3	146	318	20	298	318
2006	10	1	21	8.3	8.1	5.6	0.33	0.11	0.081	0.04	1.25	0.0112	90	409	25.2	0.014	2	144	238	10	228	238
2006	10	16	17	7.8	7.8	5	0.39	0.36	0.076	0.05	1.08	0.0124	100	418	23.3	0.033	1.4	162	264	5	259	264
2006	11	1	15	7.9	9.2	4.1	0.27	1.14	0.078	0.03	1.82	0.0039	-	470	24.7	0.057	0.9	189	336	5	331	336
2006	11	15	9	7.7	10.1	4.2	0.29	1.28	0.089	0.04	2.14	0.0041	-	493	24	0.046	1.8	198	324	33	291	324
2006	12	1	5	7.8	11.7	3.5	0.27	1.85	0.017	0.03	2.15	0.0044	-	497	23.4	0.035	1.8	207	320	3	317	320
2006	12	14	4	7.7	12.3	3.3	0.13	2.24	0.023	0.03	2.45	0.0063	-	501	23.3	0.044	1.8	214	310	2	308	310
2005	1	1	-	7.6	12.9	4.3	0.11	1.71	-	0.02	2.56	0.0044	-	467	27.6	0.037	2.1	231	324	2	322	324
2005	1	15	3	7.9	13.5	3.1	0.11	1.63	-	0.02	2.13	0.0024	-	480	27.4	0.023	2.5	222	290	3	287	290
2005	2	1	-	7.6	13.1	3.6	0.22	1.61	-	0.03	2.09	0.0027	-	476	25.8	0.028	2.2	221	320	4	316	320
2005	2	15	2	7.9	14.5	3.7	0.09	1.34	-	0.03	2.11	0.0068	-	488	25.4	0.027	3	224	332	4	328	332
2005	3	1	1	8.6	13.1	3.2	0.12	1.42	-	0.02	1.82	0.0025	-	452	24.5	0.013	3.1	209	304	1	303	304
2005	3	15	5	8.5	13.4	3.2	0.23	1.5	-	0.03	1.82	0.0046	-	485	24.7	0.015	2.5	227	318	4	314	318
2005	4	1	10	8.3	12.6	3.2	0.34	1.12	-	0.05	1.5	0.0032	-	483	26.2	0.008	1.4	219	372	16	356	372
2005	4	15	11	8.6	11	4	0.09	1.01	-	0.04	1.78	0.0062	-	465	24.6	0.008	1.6	233	344	9	335	344
2005	5	1	19	8.9	12.5	3.6	0.09	1.18	-	0.02	1.44	0.006	150	467	25	0.014	1.5	194	310	2	308	310
2005	5	15	20	8.5	9.9	3.3	0.23	1.11	-	0.03	1.43	0.0044	250	471	26.9	0.017	1.9	201	300	1	299	300
2005	6	1	20	8.8	9.3	3.4	0.1	0.92	-	0.03	1.36	0.0045	165	481	26.7	0.023	1.1	195	296	1	295	296
2005	6	15	23	8.5	8	3.9	0.17	0.62	-	0.03	1.36	0.0087	190	470	28.8	0.03	1.2	191	318	2	316	318
2005	7	1	26	8.5	7.8	4.3	0.18	0.38	-	0.04	1.18	0.0104	110	467	26.6	0.032	1.2	183	364	7	357	364
2005	7	15	28	8.4	6	5	0.35	0.18	-	0.05	1.12	0.0059	90	463	27.6	0.022	1.3	175	310	7	303	310
2005	8	1	28.3	8.6	8	5.6	0.18	0.08	-	0.05	1.18	0.0108	88	478	26.9	0.026	1.5	167	254	8	246	254
2005	8	15	29.2	8.8	10.9	5.4	0.25	0.04	-	0.04	0.87	0.0068	90	410	27.5	0.006	1.7	154	266	16	250	266
2005	9	1	26.5	8.5	9.8	4.7	0.29	0.19	-	0.03	0.73	0.0041	98	442	27.4	0.041	0.9	167	278	7	271	278
2005	9	15	24	8.4	7.4	4.6	0.29	0.52	-	0.03	1.5	0.0069	120	424	26.7	0.083	0.7	171	330	6	324	330
2005	10	1	20	8.2	7.9	3.8	0.17	1.23	-	0.04	2.06	0.0077	105	414	24.8	0.112	1.3	188	284	6	278	284
2005	10	15	18	8.2	8.3	3.4	0.24	1.29	-	0.03	2.11	0.0061	120	421	23.2	0.112	1	202	286	3	283	286
2005	11	1	13	8	10.3	2.3	0.2	1.07	-	0.04	1.63	0.0076	-	442	22.3	0.07	0.8	203	316	4	312	316
2005	11	15	10	8	10.5	3.7	0.12	1.17	-	0.05	1.76	0.005	-	391	18.9	0.062	1.5	204	348	9	339	348
2005	12	1	7	7.8	11.6	3.4	0.11	1.14	-	0.03	1.68	0.0036	-	425	25	0.041	1.1	207	310	2	308	310
2005	12	15	1	7.9	13.8	3.6	0.19	1.15	-	0.02	1.69	0.0041	-	405	26.9	0.041	3.3	222	314	2	312	314
2004	1	1	1	8.8	15.7	3.5	0.17	0.88	-	0.02	1.49	0.0055	-	478	28.7	0.025	1.7	221	296	7	289	296
2004	1	15	2	8.8	19.9	3.5	0.13	0.95	-	0.02	1.83	0.0065	-	430	28.4	0.026	2.9	224	270	4	266	270
2004	2	1	-	8.6	17.4	3.7	0.17	0.88	-	0.03	1.79	0.0018	-	460	26.9	0.026	2.1	218	296	2	294	296
2004	2	15	2	8.5	16.3	3.7	0.12	0.58	-	0.02	1.58	0.0022	-	295	16.3	0.02	1.5	127	198	3	195	198
2004	3	1	4	8.2	13.1	3.6	0.11	0.75	-	0.02	1.26	0.0046	-	491	27.8	0.016	2.4	203	320	4	316	320
2004	3	15	4	8	12	3.2	0.14	0.66	-	0.03	1.36	0.0064	-	446	26.2	0.014	1.6	207	302	8	294	302
2004	4	1	8	8	11.4	3.3	0.1	0.62	-	0.02	1.33	0.0024	-	453	26.4	0.01	1	210	302	5	297	302
2004	4	15	16	8.4	12.1	3.6	0.09	0.45	-	0.01	0.86	0.0027	-	443	26.8	0.009	1.2	186	302	1	301	302
2004	5	1	16	8.5	10.7	3.6	<DL	0.14	-	0.02	0.55	0.0103	125	410	26.3	0.006	1.4	169	316	4	312	316
2004	5	15	17	8.9	9.1	4.1	0.05	<DL	-	0.03	0.48	0.0045	310	394	27.5	<DL	0.8	157	286	1	285	286
2004	6	1	23	8.3	6.5	5.3	0.18	<DL	-	0.06	0.86	0.0077	125	428	29.6	0.006	2	172	278	4	274	278
2004	6	15	26	8.6	12.1	5.2	0.05	0.87	-	0.07	1.52	0.0162	90	486	28.6	0.054	2.8	201	340	6	334	340
2004	7	1	25	8.1	7.1	5.3	0.21	1.16	-	0.06	4.08	0.0086	150	478	27.4	0.078	1.6	205	352	5	347	352
2004	7	15	26	8	8.5	3.2	0.13	0.47	-	0.02	1.06	0.0188	80	448	28.4	0.052	3.9	185	336	7	329	336
2004	8	1	27	8.2	10.8	5.2	0.2	<DL	-	0.02	0.76	0.0298	70	424	27.4	0.005	2.4	160	312	5	307	312
2004	8	15	25	8.2	7.7	5.1	0.22	<DL	-	0.05	0.96	0.0315	80	411	28.3	0.012	2.2	161	254	7	247	254
2004	9	1	25	8.1	9.8	5.3	0.19	0.21	-	0.05	0.46	0.0202	90	415	27.6	0.017	1.9	169	308	6	302	308
2004	9	15	21	8.1	9	5.5	0.06	0.62	-	0.05	1.21	0.0172	70	417	25.9	0.037	1.3	167	322	18	304	322
2004	10	1	19	8.2	11	4.7	0.21	0.85	-	0.05	1.21	0.0172	75	416	25.9	0.061	4	185	270	6	264	270
2004	10	15	17	8	9	4.4	0.17	1.03	-	0.04	1.92	0.0093	95	456	24.2	0.089	1.1	193	280	4	276	280
2004	11	1	12	8	9.6	3.2	0.1	1.44	-	0.03	1.65	0.0064	150	479	25.4	0.087	1.2	214	316	4	312	316
2003	1	1	-	7.4	14	4.9	0.16	1.05	-	0.038	1.45	0.0048	-	534	28.9	0.015	3	213	314	5	309	314
2003	1	15	-	7.7	13.2	4.3	0.18	0.95	-	0.02	1.23	0.001	-	523	29.5	0.012	3.2	228	360	5	355	360
2003	2	1	-	7.7	11.5	3.5	0.18	0.88	-	0.014	2.4	0.003	-	537	29.5	0.012	1.4	228	326	1	325	326
2003	2	15	4	8	9	3	0.29	0.66	-	0.013	1.21	0.0039	250	335	16.6	0.013	1.1	127	186	2	184	186
2003	3	1	4	7.7	8	1.9	0.29	0.45	-	0.005	0.98	0.0011	-	180	5	0.008	1.4	67	90	1	89	90
2003	3	15	8	8	12.2	3.7	0.19	0.53	-	0.021	1.17	0.0028	-	499	26.3	0.007	0.9	212	300	2	298	300
2003	4	1	12	8.1	11.1	3.8	0.14	0.48	-	0.056	1.25	0.0034	-	453	25.3	0.007	1.2	202	268	4	264	268
2003	4	15	13	8.1	11.6	2.7	0.28	1.18	-	0.015	1.51	0.0063	220	507	27.3	0.017	1.3	219	324	3	321	324
2003	5	1	18	8.1	10.4	3.4	0.09	0.85	-	0.024	0.99	0.0043	320	473	28.2	0.011	0.8	195	306	6	300	306
2003	5	15	18.5	8.1	11.6	3.3	0.12	0.64	-	0.023	-	0.004	450	406	26.2	0.013	0.9	167	294	2	292	294
2003	6	1	22	7.9	9	4.1	0.02	0.38	-	0.031	0.78	0.0027	300	424	26.7	0.016	1.2	164	272	4	268	272
2003	6	15	23	8.3	9.9	4.6	0.13	0.08	-	0.051	0.75	0.0089	130	425	29.3	0.007	2.4	160	288	7	281	288
2003	7	1	26	8.1	7.5	4.7	0.22	0.04	-	0.053	0.9	0.006	95	421	28.3	0.004	1.7	165	312	10	302	312
2003	7	15	26	8.6	6.8	5.4	0.09	0.04	-	0.066	0.73	0.0116	80	409	29.8	0.007	2.1	158	276	14	262	276
2003	8	1	26	8.6	6.1	5.4	0.18	0.04	-	0.072	0.73	0.0135	100	435	30.3	0.007	1.8	164	268	5	263	268
2003	8	15	27.5	8.7	9.9	5.4	0.19	0.28	-	0.072	1.16	0.0222	75	426	28.2	0.029	2.4	173	264	19	245	264
2003	9	1	24	8.6	8.5	5.1	0.17	0.69	-	0.043	1.4	0.0171	90	454	27.6	0.083	2.1	189	342	8	334	342
2003	9	15	23	8.6	8.3	5.1	0.21	0.38	-	0.055	1.07	0.0085	80	449	28.2	0.028	2.2	189	314	7	307	314
2003	10	1	18	8.4	7.8	4.8	0.24	0.2	-	0.05	0.9	0.0111	80	429	28.7	0.018	1.9	180	304	9	295	304
2003	10	15	12	8.5	9.9	6.2	0.22	0.04	-	0.057	1.6	0.0183	70	461	28	0.016	1.7	193	314	18	296	314
2002	1	1	2	7.9	15	3.5	0.19	2.07	-	0.024	2.49	-	-	358	24.4	0.04	3.9	208	298	4	294	298
2002	1	15	3	8.1	16.2	3.6	0.05	1.86	-	0.02	2.36	-	350	401	23.7	0.026	4.4	213	292	6	286	292
2002	2	1	2	8.1	17.7	3.5	0.02	1.74	-	0.013	1.93	-	-	392	23.3	0.02	4.3	184	290	4	286	290
2002	2	15	1	7.9	12.9	2.4	0.09	0.92	-	0.021	1.61	-	300	207	16.1	0.017	2.1	107	152	6	146	152
2002	3	1	8	7.6	14.2	3.3	0.08	1.56	-	0.044	1.97	-	300	363	22.8	0.024	2.5	207	294	14	280	294
2002	3	15	11	7.8	13.2	3.9	0.14	1.53	-	0.036	2.09	-	300	411	23.6	0.017	1.3	206	280	6	274	280
2002	4	1	14	8.5	12.5	4.4	0.13	1.72	-	0.046	2.42	-	160	401	23.6	0.022	3	204	320	16	304	320
2002	4	15	12	8.2	10.5	3.9	0.06	1.8	-	0.05	2.57	-	150	415	19.7	0.026	2.7	205	288	8	280	288
2002	5	1	15	8	9.8	4.3	0.08	1.76	-	0.042	2.29	-	300	426	22.3	0.029	1.1	218	364	6	358	364
2002	5	15	19	8.2	9.8	3.5	0.14	1.66	-	0.039	2.16	-	450	456	21.4	0.029	0.7	207	338	6	332	338
2002	6	1	22	8.3	9	5.2	0.11	1.25	-	0.013	2.05	-	240	472	25	0.033	1.2	202	308	16	292	308
2002	6	15	22	8.2	8.4	4.2	0.11	0.87	-	0.036	2.13	-	125	464	23.4	0.041	1.4	194	300	12	288	300
2002	7	1	21	7.9	8.5	4.3	0.17	0.42	-	0.053	1.54	-	110	444	23.1	0.033	2.4	182	328	32	296	328
2002	7	15	30	8.2	7.4	5.1	0.21	0.04	-	0.044	0.46	-	100	416	23.1	0.008	1.9	155	272	8	264	272
2002	8	1	30	8.2	12.2	4.3	0.19	0.04	-	0.03	0.6	-	110	451	24.6	0.003	1.8	152	284	18	266	284
2002	8	15	27	8.1	8.1	5.5	0.13	0.04	-	0.041	0.82	-	75	439	23.7	0.005	2.7	158	264	8	256	264
2002	9	1	27	8	8.3	5	0.18	0.04	-	0.044	1.07	-	100	396	24.9	0.007	1.6	154	258	6	252	258
2002	9	15	22	8.4	8.9	5.3	0.17	0.2	-	0.049	1.63	-	85	456	23.1	0.06	2.2	164	260	8	252	260
2002	10	1	18	8.8	9.2	4.6	0.19	0.49	-	0.044	1.67	-	90	440	25.3	0.053	1.7	179	280	2	278	280
2002	10	15	14	8.1	8.9	4.1	0.19	0.92	-	0.03	1.62	-	110	459	25.1	0.05	1.8	185	316	2	314	316
2002	11	1	8	8.3	11.1	4.1	0.16	1.07	-	0.018	1.46	-	150	469	26.1	0.035	1.5	202	318	2	316	318
2002	11	15	5	8	12.4	3.5	0.18	0.9	-	0.016	1.6	-	230	455	26	0.017	1.4	197	340	-	-	#VALUE!
2002	12	1	4	8	12.6	3.5	0.08	0.89	-	0.011	1.67	-	-	478	26.1	0.015	1.6	199	290	2	288	290
2001	1	1	1.5	7.9	14.1	4.4	0.23	0.94	-	0.014	1.89	-	220	390	22.1	0.014	3.1	205	268	-	268	#VALUE!
2001	1	15	3.5	7.8	14.1	4.9	0.46	0.99	-	0.031	1.58	-	-	440	22.1	0.019	3.4	213	296	12	284	296
2001	2	1	2	7.7	12.2	4.1	0.2	0.94	-	0.018	1.35	-	-	400	21.6	0.015	2.3	222	284	8	276	284
2001	2	15	1	7.8	13.5	3.7	0.18	0.84	-	0.005	1.15	-	-	390	22.1	0.014	1.8	206	288	-	288	#VALUE!
2001	3	1	5	7.6	5.7	1.5	0.32	0.27	-	0.022	0.99	-	-	200	7.2	0.009	0.8	27.1	22	-	-	#VALUE!
2001	3	15	7	7.5	10.6	3.9	0.08	0.77	-	0.056	0.96	-	-	480	22.7	0.013	1	200	260	10	250	260
2001	4	5	10	7.7	11.3	4.2	0.15	0.64	-	0.017	1.35	-	-	380	21.7	0.012	1.5	233	291	11	280	291
2001	4	15	11	7.8	10.4	3.7	0.17	1.17	-	0.014	1.4	-	220	390	22.6	0.01	1.4	198	277	7	270	277
2001	5	1	14	8.1	10.2	3.3	0.1	0.78	-	0.012	1.97	-	245	370	22.6	0.013	0.9	227	297	50	247	297
2001	5	15	18	8.5	10.9	3.3	0.02	0.64	-	0.017	1.39	-	330	400	24.5	0.01	1	197	280	5	275	280
2001	6	1	21.5	8.7	9.4	3.9	0.12	0.26	-	0.04	0.61	-	285	370	25	0.01	1.9	150	242	6	236	242
2001	6	11	24	9.1	9.4	4.6	0.21	0.04	-	0.033	0.54	-	150	370	25.2	0.009	1.7	167	240	16	224	240
2001	7	2	25	8.8	10.1	4.7	0.22	0.31	-	0.037	1.01	-	160	410	25.7	0.039	1.6	188	255	3	252	255
2001	7	15	27	8.9	10.8	5.2	0.16	0.12	-	0.029	1.09	-	95	409	27.1	0.016	0.6	144	228	5	223	228
2001	8	1	26	8.7	8.1	5.5	0.25	0.04	-	0.078	1.29	-	100	385	26.6	0.007	1.6	167	245	10	235	245
2001	8	15	27	8.8	10.2	5.3	0.13	0.17	-	0.042	1.55	-	90	376	25.2	0.023	1.6	130	244	32	212	244
2001	9	1	27	8.8	8.8	5.6	0.24	0.59	-	0.056	1.47	-	85	354	22	0.062	1.4	136	267	19	248	267
2001	9	15	25	8.8	9.8	5.4	0.1	0.72	-	0.04	1.39	-	80	331	22.9	0.058	1.1	136	235	42	193	235
2001	10	1	22	8.8	9.8	5.3	0.05	0.69	-	0.044	1.46	-	66	307	22.5	0.052	1.1	128	239	22	217	239
2001	10	15	16	8.8	11.3	5.2	0.25	0.49	-	0.047	1.62	-	46	296	22.5	0.029	1.3	129	244	32	212	244
2001	11	1	13	8.8	10	5.2	0.16	0.65	-	0.047	1.58	-	70	270	20.7	0.03	1.4	183	216	20	196	216
2001	11	15	7	8.4	11.2	5.6	0.16	0.92	-	0.048	2.22	-	80	281	21.6	0.04	2.1	183	240	10	230	240
2001	12	1	5	8.1	12.3	3.5	0.26	1.44	-	0.033	2.38	-	120	340	20.7	0.041	2.7	183	266	18	248	266
2001	12	15	-	7.8	12.8	3.1	0.15	1.85	-	0.027	2.32	-	250	307	22.1	0.032	2.2	206	266	16	250	266
2000	1	1	-	8.7	16.8	3.8	0.15	1.49	〈DL	0.031	1.34	20	160	440	17.1	0.046	4.5	183	198	18	180	198
2000	1	15	-	8.7	11.7	3.6	0.2	1.53	〈DL	0.02	2.29	480	155	420	17.3	0.047	3.8	183	226	26	200	226
2000	2	1	-	8.6	15.4	3.8	0.22	1.9	〈DL	0.012	2.34	60	-	460	18.6	0.043	3	218	242	30	212	242
2000	2	15	-	8.2	6.4	1.5	0.33	0.55	〈DL	〈DL	0.96	-	-	85	25.7	0.012	1	115	70	4	66	70
2000	3	1	-	7.8	10.2	3	0.42	0.94	〈DL	0.024	1.75	-	-	380	17.2	0.031	1.6	212	266	20	246	266
2000	3	15	-	8.5	10	2.8	0.08	1.37	-	0.02	1.84	40	-	390	18.2	0.026	2.2	198	286	38	248	286
2000	4	1	-	8.4	10.6	3.3	0.09	1.25	〈DL	0.016	1.79	70	-	410	19.3	0.029	1.4	211	266	-	268	#VALUE!
2000	4	15	-	8.4	9.2	2.6	0.12	1.19	0.01	0.018	-	70	400	450	18.8	0.022	0.2	249	268	24	244	268
2000	5	1	-	8.6	8.8	2.8	0.21	0.98	〈DL	0.018	1.48	16000	-	470	18.2	0.031	0.6	211	206	14	192	206
2000	5	15	-	8.4	8.4	2.6	0.08	0.94	〈DL	0.013	1.37	20	400	500	19.2	0.023	1.2	190	264	18	246	264
2000	6	1	-	8.5	9.8	3.4	0.06	-	-	0.042	-	-	-	480	18.8	0.022	3	164	246	24	222	246
2000	6	15	-	8.7	10.3	4.8	0.11	<DL	-	0.05	0.76	60	100	420	20.6	0.006	1.3	142	247	16	231	247
2000	7	1	-	8.7	6.7	3.6	0.11	<DL	0.014	0.068	0.73	130	125	420	19.2	0.003	1.3	119	208	20	188	208
2000	7	15	-	9.1	6.5	5	0.16	<DL	0.018	0.111	1.41	80	50	380	20.6	0.012	5.2	112	180	33	147	180
2000	8	1	-	9.4	7.3	15.2	0.23	0.96	0.01	0.113	1.46	110	40	340	20.6	0.01	2.5	112	244	40	204	244
2000	8	15	-	9.2	6	5.3	0.14	0.32	0.022	0.102	1.74	170	30	310	18.8	0.064	1	112	212	24	188	212
2000	9	1	-	9.2	9	5.9	0.14	1.96	0.01	0.097	1.57	130	50	390	17.4	0.087	3.6	131	202	18	184	202
2000	9	15	-	9.2	6.1	4.5	0.21	1.29	0.017	0.069	2.29	490	70	440	19.7	0.103	1.6	165	268	18	250	268
2000	10	1	-	9.1	6.8	4.1	0.22	1.34	0.017	0.058	2.06	170	75	400	21	0.096	1.1	175	258	4	254	258
2000	10	15	-	8.3	7.3	4.5	0.43	0.9	〈DL	〈DL	1.71	220	75	410	19.4	0.072	--	187	252	4	248	252
2000	11	1	-	8.3	10.4	3.5	0.39	1.05	-	0.037	1.39	80	120	390	19.9	0.057	1.6	185	262	12	250	262
2000	11	15	-	8.1	11.8	3.4	0.32	0.93	0.01	0.02	1.36	320	170	380	21	0.031	2.3	185	-	-	-	-
2000	12	1	-	8.1	12.2	4.3	0.14	0.72	-	0.017	1.43	150	-	360	21	0.025	2.1	201	256	8	248	256
2000	12	15	-	7.8	10.4	4.2	0.29	0.84	-	〈DL	1.64	140		400	19.4	0.022	--	194	279	3	276	279
1999	1	14	-	8.6	-	-	0.05	1.87	-	0.022	-	-	-	-	18.9	0.054	-	99.7	260	46	214	260
1999	2	27	1	7.9	13.4	3.5	0.2	2.03	-	0.012	-	-	-	-	17.7	0.04	4.1	48.7	290	90	200	290
1999	3	15	4	7.8	11.6	4	0.18	2.06	-	0.018	-	6	-	-	22.7	0.036	1.8	82.3	244	14	230	244
1999	3	29	6	8.7	11.4	4.3	0.2	2.47	-	0.014	-	-	-	-	19.8	0.032	2.5	39.2	274	4	270	274
1999	4	18	14	8.8	9.4	3.3	0.19	2.35	-	0.037	-	-	-	-	20.4	0.038	0.6	40.6	260	24	236	260
1999	4	28	17	8.7	9.6	3.3	0.27	-	-	0.022	-	-	-	-	20.1	-	1.6	-	270	54	216	270
1999	5	13	20	8.5	9.1	3	0.08	2.2	-	0.074	-	-	-	-	14.6	0.055	0.8	40.7	260	56	204	260
1999	6	14	25	8.5	7.8	4.2	0.11	1.19	-	-	1.44	-	-	-	16.5	0.053	1.4	85.3	270	230	230	460
1999	6	28	26	9.2	6.4	4	0.1	0.69	-	0.023	-	-	-	-	19.6	0.046	0.2	91.3	280	90	190	280
1999	7	15	23	9.2	12.2	5.3	0.11	0.06	-	0.067	-	-	-	-	17.8	0.003	2.4	83.8	230	50	180	230
1999	7	29	30	9.1	6.8	6.8	0.19	0.03	-	0.056	-	-	-	-	15.8	0.008	1	79.3	190	50	140	190
1999	8	16	28	9.3	9.4	6.8	0.08	〈0.08	-	0.079	-	-	-	-	16.3	0.004	2.3	65.9	244	92	152	244
1999	8	30	25	9.2	7.4	5.3	0.28	0.12	0.013	0.062	-	-	-	-	17.6	0.037	2.2	67.1	190	30	160	190
1999	9	27	16	9.2	11.3	5.3	0.09	0.83	0.032	0.11	-	-	-	-	15.5	0.044	1.6	66.2	204	44	160	204
1999	10	15	-	9.3	5.7	4.6	-	-	-	-	-	-	-	-	-	-	-	-	-	-	-	-
1999	11	16	8	8.4	11.4	3.1	0.15	0.87	-	0.022	-	-	-	-	16.3	0.033	3.6	72.8	226	12	214	226
1999	11	30	2	8.6	13.7	3.5	0.12	1.47	-	0.034	-	-	-	-	17.9	0.048	2.1	95.4	238	30	208	238
1999	12	15	4	8.7	13.9	3.5	0.17	1.56	-	0.018	-	-	-	-	16.9	0.045	2.8	88	182	6	176	182
1999	12	15	-	8.7	15	3.7	0.26	1.47	未	0.026	-	-	-	-	17.3	0.042	3.2	99.7	184	50	134	184
2010	8	23	26.4	8.6	8.3	3.6	0.078	-	0.039	0.04	0.57	0.0162	0.86	-	-	-	-	-	89.5
2010	9	19	22.5	8.4	7.2	4.3	0.095	0.26		0.08	0.063	0.0273	-	470	40.7	《.003		169	96.8
2010	10	20	18.7	8.5	8.2	3.5	0.07	0.3		0.04	0.97	0.0104	-	506	40.9	0.008		186	109
2010	11	22	8	8.1	12.1	3.3	0.131	0.41		0.05	1.28	0.013	-	566	62.1	0.023		222	132
2010	12	21	1	8.7	14.9	4.4	0.137	1.26		0.02	1.9	0.0234	-	644	49.6	0.033		236	148
2011	1	10	0	8.8	15.1	2.6	0.05	1.34		0.06	1.82	0.0064	-	621	49.3	0.053		229	135
2011	2	21	1	8.6	15.2	4	0.129	1.19		<0.01	1.82	0.0121	-	590	53.7	0.037		254	132
2011	3	21	8	8.3	8.6	3	0.123	0.81		0.03	1.46	0.0075	-	604	50.2	0.019		266	132
2011	4	20	17	8.5	9.8	3	0.134	1.59		0.02	2.32	0.0053	-	601	44.6	0.017		268	134
2011	5	19	21	8.3	8.4	3.4	0.066	1.06		0.04	1.77	0.0093	-	598	48.2	0.021		252	132
2011	6	21	29.5	8.7	9	3.9	0.08	0.31		0.04	1.19	0.0072	-	523	45.4	0.009		198	94.3
2010	9	3	25.7	8.8	8.2	2.9	0.039	-	0.017	0.05	0.66	0.01	1.05	-	-	-	-	-	96
2011	4	20	17	8.5	9.8	3	0.134	-	《.012	0.02	2.32	0.0053	5	-	-	-	-	-	134
2011	5	19	21	8.3	8.4	3.4	0.066	-	《.012	0.04	1.77	0.0034	2.75	-	-	-	-	-	132
2011	6	13	26	8.5	9.6	3.2	0.069	-	《.012	0.04	1.27	0.0137	1	-	-	-	-	-	110
2011	6	21	29.5	8.7	9	3.9	0.08	-	《.012	0.04	1.19	0.0072	1.1	-	-	-	-	-	94.3
2011	7	4	29	8.6	8	4	0.093	-	《.012	0.03	1.05	0.0148	1.03	-	-	-	-	-	101
2011	7	19	28	8.7	9	4.3	0.068	-	0.017	0.03	0.98	0.0196	0.99	-	-	-	-	-	99.4
2011	7	28	28.5	8.8	8.3	3.6	0.071	-	《.012	0.03	0.93	0.0251	0.98	-	-	-	-	-	94.1
2011	8	4	29	8.9	8.4	3.4	0.095	-	0.013	0.03	0.78	0.0174	1	-	-	-	-	-
2011	8	11	30	8.8	8	4.6	0.087	-	0.016	0.03	0.71	0.0126	1	-	-	-	-	-	-
2011	8	18	28	8.5	6.8	4.1	0.095	-	《.012	0.05	1.38	0.0243	-	-	-		-	-	-
2011	8	23	28	8.5	6.7	3.6	0.109	0.36	-		1.29	0.109	-	-	-	0.03	-	-	-
2011	9	16	21	8.5	6	3.7	0.093		-	0.01	1.85	0.0104	-	-	-	-	-	-	-
2011	10	20	16	8.5	7	3.5	0.057	1.17	-	《0.01	1.52	0.0124	-	-	-	-	-	-	-
2011	11	21	9	8.4	9.4	3.3	0.038	0.76	-	0.05	1.51	0.0084	-	-	-	-	-	-	-
2011	12	20	0	8.3	13	3	0.041	2.03	-	0.06	2.15	0.0095	-	-	-	-	-	-	-
2012	1	11	0	8.7	16	3.7	0.074	2.23	-	0.03	3.02	0.0268	-	-	-	-	-	-	-
2012	2	22	0	8.9	15.4	2.1	0.134	1.23	-	0.01	1.7	-	-	-	-	-	-	-	-
2012	3	20	7	8.4	11.1	3.9	0.043	1.74	-	0.01	2.26	0.0114	-	-	-	0.027	-	-	-
2012	4	23	15	8.3	6.9	3.1	0.15	-	0.02	0.07	2.99	0.0021	-	-	-	-	-	-	-
2012	5	10	23	8.4	10	3.2	0.025	-	0.012	0.04	2.83	0.0026	-	-	-	-	-	-	-
2012	5	21	21	8.3	7.4	3.1	0.159	-	0.012	0.07	2.2	-	-	-	-	-	-	-	-
2012	6	18	26	8.4	9.4	4.3	0.058	1.29	-	0.08	1.95	0.0143	-	-	-	-	-	-	-
2012	7	12	29	8.4	8	4	0.072	-	0.041	-	-	0.033	-	-	-	-	-	-	-
2012	7	16	30	8.9	8.2	3.4	0.081	-	0.032	0.09	0.99	0.0243	-	-	-	-	-	-	-
2012	7	18	30	8.9	8.3	3.9	0.089	-	0.021	0.12	1.1	0.0229	-	-	-	-	-	-	-
2012	7	20	30	8.9	9	5	0.095	-	0.027	0.09	1.18	0.0456	-	-	-	-	-	-	-
2012	7	23	30	8.4	6.6	4.5	0.389	-	-	0.12	1.12	0.0144	-	-	-	-	-	-	-
2012	8	20	28	8.7	8.9	3.3	0.109	3.34	0.028	0.04	3.63	0.021	-	-	-	-	-	-	-
2012	9	24	24	8.6	7.9	3.1	0.163	3.41	0.023	0.02	3.58	0.0088	-	-	-	-	-	-	-
2012	11	23	11	8.4	8.8	3.3	0.143	2.54	-	0.02	3.32	0.009	-	-	-	-	-	-	-
2012	11	13	8	8.3	10.7	3.5	0.146	1.21	-	0.07	3.08	0.0078	-	-	-	-	-	-	-
